# Supplementary material for: Associations of internalized and anticipated HIV stigma with returning to work for persons living with HIV
Source: PLoS One. 2021 Jun 4;16(6):e0252783. doi: 10.1371/journal.pone.0252783 (PMC8177530; doi:10.1371/journal.pone.0252783)
Supplement: S1 Data — (XLSX) [file pone.0252783.s001.xlsx]

## Sheet: Data Release 10242020
PSID	site_id	age_cat	gender3	so	race2	edu_cat4	household	htinsurance_yn	beeninprison	housesitua	employ	takehivmeds	unmet_needs	social_support	cesdscore	BTS_sum	ASSIST2A	anticipated_stigma	internalized_stigma	PCS12	MCS12	hivyear	vrlsup_b	BarrierScale
#NULL!	9	2	1	3	2	1	1	1	1	#NULL!	#NULL!	#NULL!	#NULL!	#NULL!	#NULL!	#NULL!	#NULL!	#NULL!	#NULL!	#NULL!	#NULL!	#NULL!	#NULL!	#NULL!
2	10	2	1	2	1	4	1	1	0	1	3	6	5	9	22	8	21	2.77778	2.5	53.1908	33.7347	7.24932	1	7
3	6	1	1	2	4	3	3	1	0	3	3	6	1	#NULL!	15	7	56	2	3.16667	59.8027	24.7573	#NULL!	#NULL!	1
4	10	2	1	2	4	4	3	0	0	3	4	1	5	10	23	8	43	3	1	50.5581	24.3903	28.1918	1	#NULL!
5	7	1	1	1	2	2	1	0	0	3	2	6	4	9	5	7	21	2.22222	2.33333	49.7313	38.113	1.2411	1	#NULL!
6	10	2	1	2	4	2	1	0	0	1	3	#NULL!	5	7	23	2	37	2.55556	2.66667	40.1108	39.439	7.76164	0	3
8	7	2	1	2	1	4	#NULL!	1	0	1	3	2	6	#NULL!	24	4	25	1	1.83333	52.6506	25.4179	15.2493	1	#NULL!
9	7	1	1	3	2	2	2	1	0	2	3	6	6	25	23	4	52	2.44444	3.5	53.482	27.3832	1.96014	0	#NULL!
10	10	2	1	2	2	2	3	0	0	2	2	4	3	20	6	0	89	1	1	48.274	32.8481	#NULL!	#NULL!	3
11	7	1	1	3	2	3	1	1	1	2	2	5	0	7	9	3	0	2.55556	2.33333	50.5325	42.7194	0.183562	1	5
15	10	2	2	1	1	4	1	1	0	3	3	6	6	12	23	10	20	4.66667	1.5	13.9273	39.2883	#NULL!	#NULL!	8
16	11	2	1	2	1	1	1	1	1	2	4	2	2	6	21	2	62	2	2.33333	39.3309	28.2824	17.3863	0	#NULL!
17	7	2	2	1	2	3	2	1	0	3	4	5	2	18	13	0	6	3.44444	2	21.9979	38.2364	10.6959	1	#NULL!
18	11	1	1	3	4	1	1	1	1	2	3	5	5	14	7	3	81	2.33333	2.33333	41.2106	40.236	#NULL!	#NULL!	1
19	7	3	2	1	2	1	1	1	0	1	3	3	0	20	5	4	25	1	1	45.5925	36.5011	14.7753	1	4
20	7	2	1	2	2	3	1	1	0	1	2	5	2	12	21	3	74	1	2	43.4255	37.6712	1.81815	0	11
21	7	1	1	2	2	3	1	1	0	1	3	6	0	19	21	1	44	2	3.33333	35.541	43.9883	0.49863	0	8
22	11	2	1	#NULL!	3	3	1	1	0	2	4	6	2	#NULL!	#NULL!	0	26	3	1.33333	59.3109	34.4928	#NULL!	#NULL!	#NULL!
23	10	2	1	2	2	4	1	0	0	1	3	3	4	7	22	4	43	1.77778	4.33333	38.1574	21.3612	22.0804	1	6
24	10	2	1	2	2	2	1	0	0	3	3	2	6	6	24	8	107	2.55556	2.33333	44.3724	26.6079	#NULL!	#NULL!	8
25	11	2	1	1	1	2	1	1	1	2	4	5	1	13	6	0	69	1.22222	3	56.4364	29.3876	1.40548	1	#NULL!
26	11	2	1	2	3	1	1	#NULL!	0	2	2	5	2	6	15	0	8	2	2.16667	51.3523	27.5763	#NULL!	1	5
27	7	1	1	2	3	2	1	1	0	1	2	6	0	6	25	4	17	1.11111	2.83333	43.4425	47.0827	2.37281	1	7
28	11	2	3	4	3	2	1	1	0	2	4	4	2	22	1	7	28	2.71429	1	32.3632	29.5878	#NULL!	1	#NULL!
29	7	2	1	1	2	1	1	1	1	1	2	1	7	13	27	1	85	2	1	52.7039	21.6066	20.4521	1	3
30	11	1	1	1	4	1	1	1	1	2	2	3	0	8	10	2	45	2.77778	3.5	56.2537	34.1127	#NULL!	#NULL!	0
31	7	3	1	2	1	3	1	1	0	3	4	6	1	8	18	8	10	2.66667	1	35.7152	33.8737	28.1315	0	#NULL!
32	10	1	1	2	2	3	3	0	0	3	3	5	4	23	9	7	107	3	2	50.7928	34.1931	#NULL!	#NULL!	1
33	11	2	1	1	4	2	1	1	0	2	4	5	1	9	13	4	45	#NULL!	3	49.003	26.0368	#NULL!	1	#NULL!
34	11	2	1	3	1	3	1	1	1	2	3	6	0	15	14	7	100	3.33333	2.5	43.0125	40.3947	#NULL!	#NULL!	10
35	11	2	1	2	4	3	1	1	0	2	3	1	5	10	19	6	75	2.22222	2.16667	29.9567	43.5674	#NULL!	#NULL!	9
36	7	1	2	1	2	1	1	1	0	1	3	5	5	23	11	3	23	1.66667	3.5	43.6571	34.7915	3.5589	1	#NULL!
39	3	1	1	1	3	1	4	0	1	1	2	5	1	5	18	6	63	2.11111	3.83333	41.8572	39.8896	#NULL!	#NULL!	1
40	3	2	1	2	3	4	3	#NULL!	0	1	3	6	1	14	19	4	0	4.11111	2.33333	38.1866	31.0828	3.22466	1	9
41	12	1	2	1	1	1	1	1	1	1	3	1	3	13	20	4	117	2.66667	2.83333	50.2096	33.9704	#NULL!	#NULL!	8
42	6	1	1	2	2	4	3	1	0	3	3	6	3	22	0	3	24	1	2.83333	47.3361	40.88	#NULL!	#NULL!	4
43	11	2	1	3	4	3	1	1	0	2	2	1	6	9	25	6	65	1.66667	3.5	57.078	26.9567	16.4795	1	7
44	3	2	1	2	3	3	1	0	1	3	3	2	4	7	8	7	75	2.88889	2	56.2514	36.3497	#NULL!	#NULL!	5
45	4	2	2	1	3	1	2	1	0	1	2	1	5	8	26	2	0	4.44444	5	16.6213	34.7381	#NULL!	#NULL!	12
46	4	3	3	2	3	1	1	1	0	2	2	6	3	13	12	4	6	2.22222	3.5	37.6531	44.2944	24.463	1	3
47	11	2	1	1	1	2	1	1	1	2	4	4	1	8	19	6	89	1.77778	4	16.6323	40.2901	#NULL!	0	#NULL!
48	7	3	1	2	2	3	1	1	1	3	3	4	1	23	11	3	36	1.33333	1.16667	29.1203	39.9774	#NULL!	#NULL!	3
49	4	2	3	2	3	4	3	1	1	1	3	4	1	6	24	7	48	3.11111	4	28.758	35.5832	#NULL!	#NULL!	2
50	7	1	1	2	2	3	1	0	0	1	3	5	0	#NULL!	#NULL!	#NULL!	#NULL!	#NULL!	#NULL!	#NULL!	#NULL!	#NULL!	#NULL!	3
51	10	1	1	2	4	2	1	0	0	1	2	4	4	11	8	5	45	1.55556	2	50.891	37.5236	#NULL!	#NULL!	1
52	4	2	1	2	2	3	1	1	0	3	3	6	1	12	13	2	60	1.11111	1.16667	55.2034	38.3299	#NULL!	#NULL!	3
53	12	1	1	2	3	1	3	1	0	1	3	4	0	21	8	4	79	1.55556	3.33333	58.1658	36.1113	#NULL!	#NULL!	8
54	10	2	1	2	1	3	1	0	0	3	3	4	3	23	19	2	137	2.44444	2.5	39.838	33.2902	7.03288	1	5
55	4	2	3	4	3	1	1	1	0	3	3	3	3	16	23	8	40	1.77778	4.16667	49.9097	31.343	#NULL!	#NULL!	5
56	12	1	1	3	2	2	1	1	0	3	3	4	1	18	4	0	27	1.33333	2	58.2437	37.4804	#NULL!	#NULL!	0
57	4	2	3	2	3	1	1	1	0	3	3	6	3	12	17	8	7	2.33333	2	52.938	38.1126	10.4877	1	8
58	12	2	1	1	3	1	1	1	1	1	3	3	4	15	11	6	65	2.88889	3.33333	51.7601	35.5592	#NULL!	#NULL!	2
60	4	2	2	1	4	2	1	1	0	3	3	5	3	7	18	4	0	3.375	4	27.9406	44.6746	2.40844	1	4
61	7	1	2	1	2	3	4	#NULL!	0	1	2	4	0	11	24	4	71	2.55556	4.33333	21.3406	38.4662	8.94247	1	8
62	4	2	2	1	3	4	3	1	0	3	3	6	3	19	#NULL!	5	2	4.22222	3.16667	43.8716	39.2654	10.3265	1	6
63	4	2	1	2	3	3	1	1	0	1	4	5	4	11	#NULL!	#NULL!	#NULL!	#NULL!	#NULL!	#NULL!	#NULL!	#NULL!	#NULL!	#NULL!
64	4	2	1	2	3	1	1	1	1	2	3	5	2	13	17	5	47	2.22222	2.16667	52.2113	26.387	18.9918	1	11
66	4	2	1	2	3	3	3	1	0	3	3	6	2	5	23	6	1	3	2	46.7724	37.3343	#NULL!	#NULL!	4
67	4	2	2	1	2	4	3	1	0	3	2	5	3	10	6	3	1	1.66667	2.66667	45.9343	31.0644	27.4712	1	1
68	1	2	1	2	2	1	1	1	1	1	3	1	6	5	26	5	48	4.11111	3.66667	39.8007	31.8554	#NULL!	#NULL!	8
69	3	2	1	1	3	3	2	0	1	3	4	5	4	15	20	7	37	2.33333	3.66667	16.5021	30.7737	0.180822	0	#NULL!
70	3	2	3	2	3	1	2	0	1	2	3	6	5	5	23	1	83	2	1.66667	42.9659	30.8764	#NULL!	#NULL!	3
71	7	1	1	1	2	2	1	0	1	1	3	5	6	8	24	6	58	3.22222	4.16667	53.8189	32.1649	#NULL!	#NULL!	2
73	10	1	1	3	2	3	1	1	0	1	2	4	3	15	9	0	161	1.55556	2.83333	63.0881	21.6303	1.50685	1	1
75	2	2	2	1	4	1	2	0	0	3	3	1	3	13	14	4	0	1	2.66667	22.2745	39.3079	0.509589	#NULL!	6
76	4	2	1	2	2	3	1	1	0	3	3	2	7	5	24	0	58	1	1.66667	28.8681	37.124	#NULL!	#NULL!	4
77	4	3	1	3	3	3	1	1	0	1	4	4	2	18	14	4	35	1.11111	3.33333	52.5231	34.7526	22.4331	1	#NULL!
78	7	2	1	2	2	1	1	1	1	1	2	6	4	12	9	1	19	2	1.66667	12.1055	40.1309	7.92603	0	#NULL!
80	7	2	2	1	2	2	2	0	1	2	3	1	4	5	12	2	11	3.33333	1.83333	47.9392	25.8946	1.48767	0	5
84	4	3	1	1	2	1	3	1	0	1	3	5	4	7	13	2	45	2	4.66667	14.8202	58.6844	10.5178	1	6
85	4	2	1	1	2	2	1	1	0	1	3	6	1	6	0	4	9	2.55556	1.33333	57.8873	34.1506	#NULL!	#NULL!	2
86	3	2	2	3	3	2	2	0	1	1	2	3	3	23	21	3	27	1	3.66667	26.5376	39.9143	12.4822	0	4
87	11	1	1	4	3	3	1	1	0	2	2	6	3	9	12	2	14	2	1.33333	52.6131	42.1066	0.389041	1	0
88	10	1	2	1	2	2	1	0	0	3	1	6	2	11	8	3	31	2	1	55.5837	28.5593	0.649315	0	#NULL!
93	2	1	3	2	4	3	3	0	0	3	3	3	2	9	4	5	27	2.88889	2	56.9942	30.9425	#NULL!	#NULL!	5
94	10	2	1	4	3	3	2	1	0	3	3	3	5	11	11	3	37	3.22222	3.33333	23.8741	46.7825	6.5863	0	6
95	11	2	1	1	4	2	1	#NULL!	1	2	4	6	4	5	13	7	36	2.22222	2.33333	40.9489	40.191	0.569863	0	#NULL!
97	11	2	1	2	3	3	1	1	0	2	3	3	4	8	29	7	88	1.88889	3.83333	45.763	32.6612	#NULL!	1	3
98	11	2	1	2	3	4	1	1	0	2	3	3	5	11	16	5	52	2.77778	2	50.6998	42.0998	0.654795	0	4
99	10	2	1	1	2	3	1	0	1	1	2	4	6	12	27	7	64	2.33333	4	38.5202	33.4778	0.613699	1	4
102	10	3	1	2	1	4	1	0	0	3	3	4	5	5	16	3	33	1.55556	1	51.1292	36.5194	32.8603	1	5
103	11	2	1	2	3	1	1	1	0	2	4	3	5	5	24	5	50	2	4	19.781	31.9473	28.4904	1	#NULL!
104	11	2	1	2	4	3	1	1	0	2	2	6	4	12	18	7	123	3.77778	1	43.4529	26.1629	12.537	1	5
105	4	2	3	2	3	2	1	1	1	1	3	3	3	6	17	5	23	3.22222	2.5	37.1983	40.9181	14.9644	0	1
106	6	2	1	3	3	3	3	0	0	3	3	6	0	9	0	2	8	1	1.66667	58.9997	33.1207	0.347945	1	1
110	1	2	1	1	2	2	1	0	1	3	3	6	5	9	11	4	69	1.77778	1.8	56.4896	45.6435	#NULL!	#NULL!	#NULL!
113	11	2	1	2	2	2	1	1	0	2	3	3	1	#NULL!	20	4	87	3	3.66667	49.9843	29.366	17.5068	#NULL!	8
114	10	2	1	3	2	2	1	0	1	3	3	6	3	10	14	3	35	1.44444	1.33333	57.8633	35.2924	0.0931507	1	3
119	11	2	1	2	2	2	1	1	0	2	4	5	#NULL!	8	9	0	54	1.22222	1	53.5083	34.3298	25.5068	1	#NULL!
120	4	2	1	2	3	3	1	1	0	1	4	2	2	10	20	6	28	2	2	20.7183	36.5142	19.6329	1	#NULL!
121	10	1	1	2	3	2	3	0	0	2	3	6	4	20	11	3	87	1	1	63.7264	22.7458	#NULL!	#NULL!	0
122	4	2	1	2	3	3	3	1	0	3	4	6	3	11	26	5	4	2.44444	2.5	22.5237	42.7109	1.23836	1	#NULL!
111	12	2	1	1	3	2	1	1	0	3	3	6	1	12	9	4	71	1.33333	2.16667	62.6592	25.7333	17.5562	#NULL!	1
123	10	1	1	3	2	3	1	0	0	3	2	5	5	11	14	7	34	2	2.33333	44.8997	29.414	#NULL!	#NULL!	3
124	11	2	1	1	3	3	1	1	1	2	4	3	2	5	12	5	48	2	2	53.5881	36.9475	29.5178	1	#NULL!
125	2	2	3	1	4	2	3	0	1	3	2	2	5	17	11	5	13	1	2	51.638	47.2656	#NULL!	#NULL!	2
127	10	2	2	1	4	4	3	0	0	3	3	2	4	19	24	3	16	4.55556	5	18.1879	35.9474	#NULL!	#NULL!	11
128	4	2	2	1	3	2	2	1	0	3	3	6	#NULL!	7	10	1	0	2.33333	2.33333	51.5411	36.3586	#NULL!	#NULL!	2
130	7	1	1	2	3	2	2	1	0	1	2	6	1	18	4	0	15	3.44444	2.33333	58.7116	33.1042	0.0821918	0	7
131	10	1	1	2	2	3	1	0	0	1	3	3	6	12	27	3	62	2	1	43.9255	24.9027	#NULL!	#NULL!	1
132	7	3	2	1	2	3	1	1	0	1	1	6	2	#NULL!	4	5	18	1.88889	1	27.1771	50.6685	15.0658	1	#NULL!
133	11	2	1	1	2	2	1	1	1	2	4	6	3	7	10	6	52	2.44444	2	37.145	43.9688	#NULL!	#NULL!	#NULL!
134	4	1	2	1	3	1	2	1	0	1	3	3	4	9	25	5	22	3.11111	5	32.4907	44.9908	0.961644	0	1
135	4	3	2	4	4	3	1	1	1	3	2	2	5	15	20	9	30	3	2.16667	37.9837	51.0827	4.53973	0	11
136	10	2	1	4	2	2	2	0	0	2	3	5	3	15	27	3	26	4.11111	4.66667	24.3564	29.1312	#NULL!	#NULL!	10
137	2	2	2	1	2	1	1	0	0	3	3	4	1	8	14	7	16	2.11111	3.83333	41.8175	31.2331	6.56712	#NULL!	9
138	4	2	2	1	4	1	2	1	0	2	4	6	0	9	9	4	7	2.11111	2.33333	54.7243	34.5491	2.3622	1	#NULL!
139	11	3	1	2	1	3	1	1	0	2	3	6	2	6	4	4	45	1.66667	1	48.8573	28.2308	20.5781	1	9
142	7	2	1	1	2	3	1	1	1	1	2	6	5	6	9	6	33	3.44444	3.66667	12.6606	44.1197	23.5671	1	#NULL!
143	7	1	1	3	2	2	3	1	0	3	3	3	7	9	26	4	23	1.22222	3	24.1955	36.4519	0.309589	0	4
144	4	3	2	1	2	1	1	1	0	1	4	6	6	13	29	9	25	3.55556	3.66667	4.95113	45.4798	5.89499	0	#NULL!
148	3	2	2	1	3	3	2	1	0	3	3	6	4	10	29	4	8	2.66667	4	45.0957	29.6443	#NULL!	#NULL!	7
149	6	2	1	3	2	4	1	1	0	3	3	3	3	6	15	1	35	2.33333	2.66667	54.9374	33.1686	#NULL!	#NULL!	2
150	10	2	1	2	1	3	1	0	0	3	3	5	4	12	21	6	78	1.44444	2.2	50.4544	34.9958	#NULL!	#NULL!	10
147	1	2	1	1	3	2	3	1	0	4	3	4	1	25	21	3	22	2.33333	4.5	37.1019	34.8762	#NULL!	#NULL!	8
151	11	2	1	1	4	3	1	1	0	2	3	5	1	18	3	0	41	3.11111	4.16667	46.8146	37.3541	#NULL!	0	10
152	1	3	1	2	2	3	3	1	1	3	3	6	4	#NULL!	17	5	50	1	1	20.8996	38.8387	16.4192	1	1
153	4	3	1	1	4	2	3	0	0	3	3	6	3	19	3	3	8	1.66667	2.5	46.0669	39.4176	0.189041	0	3
155	1	#NULL!	#NULL!	#NULL!	#NULL!	#NULL!	1	1	#NULL!	2	3	4	3	11	11	1	15	1	1	59.764	27.3326	#NULL!	#NULL!	9
154	2	2	2	1	4	3	2	#NULL!	0	3	3	5	6	15	#NULL!	5	0	3.55556	4	32.8506	40.4345	3.49589	0	10
156	6	1	1	3	2	3	1	1	0	3	3	5	0	23	19	9	61	3	3.33333	40.645	31.8374	#NULL!	#NULL!	1
157	4	2	1	2	4	2	3	1	0	2	4	6	4	18	11	4	102	3	4.83333	59.2723	26.7524	1.70386	0	#NULL!
158	6	2	1	2	4	1	3	0	0	1	3	6	5	5	8	6	5	4.22222	2	59.0141	33.9231	#NULL!	1	#NULL!
159	4	1	3	1	3	4	3	0	0	3	3	4	4	13	25	1	30	2	2	45.618	26.1929	11.5863	1	7
160	1	2	2	3	2	2	3	1	1	3	4	4	5	16	9	1	34	1.44444	2.83333	48.7095	33.6332	#NULL!	#NULL!	#NULL!
161	4	3	2	1	3	1	3	1	0	3	3	6	1	10	22	2	0	3	1	32.7026	36.805	18.171	1	5
162	10	2	1	3	2	4	1	0	0	3	2	1	6	14	12	8	19	3.55556	3.5	48.6147	26.8628	1.72294	1	6
163	4	2	2	1	3	3	1	1	0	1	2	6	2	11	5	4	9	3	1.66667	60.8159	34.4658	9.87596	1	6
164	10	1	1	2	2	2	1	0	0	1	3	4	1	16	18	4	74	2.22222	2.16667	58.7642	29.0041	9.14247	1	2
165	4	2	1	4	2	3	1	1	0	1	3	1	8	12	16	7	32	2.77778	3	43.2202	40.8507	7.81644	1	3
166	6	2	1	2	3	3	1	1	0	3	3	4	3	8	7	5	74	1	1.16667	54.6799	37.717	10.1437	1	6
168	10	1	1	2	2	2	1	0	0	2	3	6	6	19	7	1	42	1.88889	2	54.4594	36.1149	12.1452	0	6
169	10	1	1	2	2	3	1	1	0	1	2	1	3	11	26	4	58	2.88889	5	43.6518	40.5774	7.64384	0	6
109	12	2	1	1	1	1	1	1	1	1	3	6	1	10	24	5	59	2.77778	3.66667	28.6865	38.1831	27.1479	1	8
170	7	2	1	2	1	2	1	1	0	1	4	6	4	5	13	6	50	1.33333	1	44.4091	41.7024	0.0931507	0	#NULL!
171	10	1	2	1	#NULL!	3	2	0	0	2	2	6	8	16	23	7	12	3.44444	2	22.1782	32.2464	#NULL!	#NULL!	10
172	1	2	2	2	4	1	1	1	1	3	3	3	3	13	24	6	52	2.88889	4.5	46.1225	33.0185	14.0617	0	9
174	3	1	1	2	1	3	4	1	0	#NULL!	3	6	3	15	7	6	36	1	1	44.8671	36.7242	#NULL!	#NULL!	1
176	7	1	1	2	2	2	1	1	0	1	3	6	1	14	15	1	49	2	3.66667	53.0539	30.9637	#NULL!	#NULL!	4
177	4	1	1	2	3	3	1	1	0	1	4	5	1	14	22	3	221	3.44444	1	34.5152	33.4582	0.906849	1	#NULL!
179	2	2	1	1	2	1	1	1	1	3	3	1	4	5	26	5	80	2.125	3.5	8.27021	39.5641	#NULL!	#NULL!	#NULL!
180	5	2	1	1	3	3	3	1	0	1	3	6	3	10	14	3	16	3.44444	3.5	52.8336	42.8668	14.1601	1	6
181	10	2	2	1	2	3	2	1	0	3	1	4	4	19	11	1	11	1.44444	2.33333	44.2503	30.2336	13.6601	1	#NULL!
182	3	1	1	2	1	2	4	0	0	3	3	6	3	12	12	2	43	2.11111	1.5	42.9445	40.9434	#NULL!	#NULL!	6
184	4	2	1	2	3	2	1	#NULL!	0	1	3	6	#NULL!	15	9	4	96	2.66667	2.16667	48.377	45.74	25.9061	1	9
185	1	2	1	1	2	2	1	1	1	1	3	6	4	20	8	1	28	4.44444	1.33333	58.2029	32.3275	18.5509	1	3
186	4	2	1	1	3	3	2	1	0	1	4	5	2	10	6	6	47	3.44444	3.66667	10.3464	44.3071	3.66575	1	#NULL!
188	6	3	2	1	4	1	1	1	1	2	3	3	5	6	22	7	68	2.77778	3.33333	51.0771	36.7607	#NULL!	1	2
189	7	2	1	2	1	3	1	1	0	1	3	5	2	16	30	8	35	2.55556	2	22.3248	36.5177	2.54542	1	10
190	5	2	1	2	2	4	1	1	0	3	3	5	3	8	10	4	50	2	3.66667	45.6093	30.0474	19.1699	1	10
192	10	1	1	2	#NULL!	3	1	0	0	3	2	1	3	18	19	2	56	1.77778	2.83333	56.6108	24.5907	10.1684	1	8
193	3	2	1	2	1	3	1	0	0	1	3	2	6	7	18	5	47	1	1	52.7022	36.751	27.1699	1	1
194	7	2	1	2	4	3	1	1	0	3	2	5	3	#NULL!	6	4	85	1.88889	3.33333	49.3485	29.071	14.0919	1	7
195	10	1	1	3	2	3	1	1	0	2	2	2	6	9	21	1	82	2.22222	3.16667	38.8636	39.9481	4.92055	0	9
199	10	1	1	3	3	3	2	0	0	1	2	4	3	10	4	5	23	#NULL!	1	59.6135	35.3116	#NULL!	#NULL!	4
200	7	1	1	3	1	3	3	1	0	3	2	6	2	19	5	4	54	1.55556	2.83333	54.2016	27.5855	#NULL!	#NULL!	4
202	10	3	1	3	2	2	1	1	1	3	4	5	3	9	10	2	94	1.22222	2	44.3143	35.4183	#NULL!	#NULL!	#NULL!
203	3	2	3	2	4	1	4	1	1	1	3	2	2	12	12	3	56	2.11111	2.33333	36.7729	40.3353	#NULL!	#NULL!	6
204	3	2	1	3	2	3	4	0	1	3	4	6	5	21	15	6	27	2.11111	4.16667	15.7743	37.6067	8.18082	0	#NULL!
207	1	3	1	1	2	3	1	1	1	3	3	5	1	9	27	6	54	4.55556	4.83333	44.2045	15.3403	12.7233	1	10
209	7	2	1	2	2	2	1	1	1	1	2	5	4	5	5	3	25	2.66667	2.66667	58.9604	29.5275	12.6411	1	2
210	10	1	1	4	4	2	1	0	0	3	3	4	5	15	12	4	34	1	2	38.3635	47.8976	1.02192	0	8
206	12	2	2	1	1	1	1	1	1	1	3	3	2	7	25	3	23	2	2.66667	25.5576	37.3012	3.76986	1	4
212	3	2	2	1	2	3	2	1	0	2	4	3	3	9	18	3	1	2.33333	3.83333	26.7963	37.1189	3.76438	1	#NULL!
213	4	2	1	2	3	2	4	1	1	3	3	6	3	6	5	5	26	1.88889	2	62.4931	25.111	33.6438	1	2
214	7	1	1	2	2	2	1	1	0	1	3	6	5	5	15	6	16	1	5	42.6593	53.834	3.97808	1	2
215	7	1	1	3	2	3	1	1	0	1	3	3	5	7	30	7	53	2.33333	4.16667	17.6684	36.1436	1.36164	1	8
217	3	3	3	2	3	1	1	0	0	2	3	3	2	5	25	4	37	2	1.5	54.8657	40.6717	#NULL!	#NULL!	#NULL!
218	6	2	2	1	2	1	1	1	1	3	4	3	#NULL!	13	18	2	44	1.77778	1.83333	29.3556	43.4424	28.2	1	#NULL!
219	4	2	1	2	2	2	1	1	1	1	4	1	5	9	15	3	35	3.66667	4	25.7692	40.6261	20.8658	1	#NULL!
220	3	2	1	2	4	3	4	1	0	1	3	4	0	13	9	7	20	2.88889	1	40.1057	30.6697	#NULL!	#NULL!	10
221	7	1	1	2	4	2	3	1	0	1	#NULL!	#NULL!	#NULL!	#NULL!	#NULL!	#NULL!	#NULL!	#NULL!	#NULL!	#NULL!	#NULL!	#NULL!	#NULL!	#NULL!
222	7	1	1	4	2	1	3	1	0	3	3	6	3	23	5	2	6	1	1.5	44.8054	39.5461	#NULL!	#NULL!	3
223	3	2	1	2	4	3	1	1	1	1	3	1	6	6	22	9	34	2.77778	3.16667	31.3338	40.4384	18.204	1	9
224	4	1	2	1	4	2	1	1	0	1	4	6	2	11	12	4	31	2.11111	2.5	26.0662	38.2572	5.1589	1	#NULL!
225	7	1	1	1	2	3	2	1	0	3	3	3	5	16	22	6	20	3.44444	2.16667	22.5605	53.6436	6.52094	0	4
226	10	1	1	2	2	3	1	0	0	1	3	6	2	11	15	4	98	2.33333	2.66667	42.3105	27.6855	#NULL!	#NULL!	8
228	7	1	1	2	2	3	1	1	0	1	3	6	0	25	2	3	20	1	1.83333	46.1692	39.0122	0.273973	0	#NULL!
211	1	2	2	3	4	2	1	1	1	3	3	6	7	13	5	5	38	4.88889	2.16667	47.7346	30.9719	6.02361	1	7
230	7	2	1	2	4	4	1	1	0	3	3	3	5	10	20	2	116	2	2.16667	43.7998	25.7141	8.96986	1	7
231	7	2	1	2	2	3	1	1	0	1	1	6	1	10	16	4	58	1.85714	2.16667	52.139	36.1875	8.99726	1	#NULL!
232	10	2	1	2	2	3	1	0	0	1	3	4	6	10	20	6	70	2	3.16667	43.7999	33.3974	#NULL!	#NULL!	4
234	10	2	1	3	2	1	1	1	0	1	1	1	4	12	15	5	90	3.55556	2.5	23.5724	37.6326	7.9726	0	#NULL!
235	3	1	2	1	2	3	2	1	0	3	3	2	4	11	13	5	16	2.33333	3	37.2455	35.0333	1.26027	1	5
236	12	2	1	1	3	1	1	1	1	1	3	1	1	9	23	4	107	2	2.33333	52.0705	29.0079	20.2274	0	5
237	10	2	1	2	3	3	1	0	0	1	3	2	3	8	17	5	83	2.66667	1.33333	36.1068	19.9451	#NULL!	#NULL!	10
238	4	2	2	1	3	2	3	1	0	3	4	2	3	8	24	1	6	2.44444	1.66667	22.1769	42.8027	14.2259	1	#NULL!
239	12	3	1	1	2	3	1	1	1	3	3	6	1	25	2	4	56	1	1	59.0621	38.0695	22.9342	#NULL!	2
240	4	2	1	2	2	1	1	1	0	3	4	6	0	15	8	3	22	3.11111	3	59.6135	35.3116	1.19452	1	#NULL!
241	4	2	2	1	3	1	3	1	0	1	4	1	7	18	28	6	59	2.66667	2.5	29.1172	37.8434	#NULL!	#NULL!	#NULL!
242	3	1	1	2	3	2	2	1	1	3	3	5	2	20	23	4	19	2.77778	4	42.9525	26.9665	#NULL!	#NULL!	9
243	6	1	1	3	4	1	1	1	0	3	3	3	7	7	12	0	37	3.66667	1	39.6469	36.2815	#NULL!	#NULL!	2
252	3	1	2	1	3	3	2	0	0	3	3	4	5	15	17	1	13	4.11111	3.83333	47.9824	33.3704	0.830137	0	4
253	10	1	1	2	2	3	1	0	0	3	3	5	4	13	18	2	159	1.55556	3.33333	55.6383	28.7918	3.25753	1	4
255	10	2	1	2	1	1	1	0	0	1	1	1	4	7	16	3	60	2.55556	3.83333	28.5609	39.4958	3.28219	1	#NULL!
256	12	2	1	2	3	2	1	1	1	1	3	2	6	16	19	9	73	2.66667	3.5	33.7458	34.2425	#NULL!	#NULL!	12
257	3	2	1	2	1	2	3	1	1	1	4	1	5	9	27	5	42	2.11111	2.66667	42.5599	26.9667	#NULL!	#NULL!	#NULL!
258	6	2	1	2	1	4	1	1	0	1	3	5	0	17	21	5	14	#NULL!	1.66667	53.8379	24.252	2.24508	1	3
259	4	2	1	2	3	3	1	1	0	2	3	3	1	13	19	7	35	1.33333	1.66667	44.4226	33.3805	14.45	1	8
260	6	1	1	2	3	4	1	0	0	1	2	6	2	5	0	0	8	1	1	58.8022	33.7161	#NULL!	#NULL!	#NULL!
261	4	2	1	2	1	4	1	1	0	2	4	4	2	8	2	0	50	1	1	50.2388	37.5568	#NULL!	#NULL!	#NULL!
263	7	1	1	2	2	2	1	1	0	1	3	3	9	7	24	4	70	2.66667	3.33333	43.475	30.0605	1.52329	0	8
264	4	2	1	1	2	3	3	1	1	3	3	5	2	18	9	2	28	2.33333	3	59.0621	38.0695	#NULL!	#NULL!	3
265	10	1	1	2	2	3	2	0	0	1	3	1	5	9	15	3	59	3.11111	2	50.4493	32.0258	4.50959	0	8
266	5	2	2	1	2	2	3	1	0	3	3	5	3	12	15	3	62	2	1.5	58.0937	41.6634	14.5019	1	0
268	4	2	1	3	3	3	1	1	0	1	3	3	4	5	13	8	39	2.33333	3.16667	26.8043	43.1979	12.2658	1	8
269	6	1	1	2	2	3	1	1	0	1	3	6	4	#NULL!	13	0	36	2.88889	1.33333	49.2999	33.5836	#NULL!	#NULL!	2
270	10	1	1	#NULL!	4	1	1	0	0	3	3	1	5	13	15	6	28	1.88889	4.33333	14.0819	25.6254	7.26027	0	5
271	4	2	2	1	4	2	3	1	0	3	4	6	2	13	18	0	0	1	2.66667	49.1264	47.1281	0.136986	1	#NULL!
272	4	1	1	1	4	2	3	1	0	3	4	6	#NULL!	23	4	0	0	1	2.16667	54.9681	36.8917	0.136986	1	#NULL!
273	3	2	1	2	3	2	3	1	0	3	3	2	3	14	14	3	71	1.55556	3.83333	33.0918	33.0672	#NULL!	#NULL!	11
274	6	1	1	2	3	4	2	1	0	3	3	5	6	11	19	4	4	2.33333	3.16667	59.6226	22.96	0.931507	1	6
275	4	2	1	2	3	2	1	1	0	3	3	1	4	11	29	4	26	3.88889	5	44.8927	28.3398	14.4692	1	11
276	3	2	1	2	4	4	4	1	0	3	3	6	4	16	9	4	51	2.11111	2	59.0986	33.727	9.57534	1	2
278	7	2	1	2	1	1	1	1	1	2	3	4	1	5	17	6	8	2.33333	5	18.5006	48.6814	5.2	1	8
279	7	1	1	2	1	1	3	1	0	3	4	2	1	23	14	5	50	2.75	4	35.1504	37.9436	2.60853	1	#NULL!
281	6	2	1	2	3	2	3	1	0	3	2	4	6	5	6	2	6	3.44444	2.16667	51.8003	36.1432	#NULL!	#NULL!	13
282	7	1	1	2	2	3	1	1	0	1	3	5	1	15	14	0	34	1.33333	2.33333	53.9124	33.3813	1	1	1
284	10	2	2	1	2	1	1	0	0	1	3	1	3	13	15	4	67	2	3.5	32.4284	32.2682	#NULL!	#NULL!	6
286	3	2	1	2	3	3	4	0	1	1	3	6	1	6	14	1	39	1.11111	1.16667	53.6875	45.4736	#NULL!	#NULL!	2
287	2	2	1	2	4	2	3	0	0	1	3	1	7	14	29	6	37	2.55556	2	15.7204	40.4813	20.2767	#NULL!	4
288	2	1	1	2	4	2	3	0	0	1	3	1	4	17	26	7	56	3.22222	1.5	47.3859	50.2763	1.52877	0	8
289	6	2	1	2	4	3	1	1	0	3	4	6	1	7	26	6	62	3.44444	1.83333	36.7348	30.06	20.2795	1	#NULL!
290	10	1	3	2	2	3	1	0	0	2	2	6	1	5	14	1	28	4.5	1	41.5082	47.1218	0.126027	1	7
291	2	2	1	1	2	3	1	1	1	1	4	3	7	13	21	3	61	3.25	3	33.1643	39.4458	#NULL!	1	#NULL!
292	9	2	2	1	1	3	1	1	0	3	3	6	3	13	4	6	39	2.77778	2.5	37.6043	28.864	5.32055	#NULL!	5
293	2	2	1	2	3	4	1	0	0	4	2	4	0	9	18	1	21	2.55556	2.83333	46.6899	31.0991	#NULL!	#NULL!	#NULL!
295	6	2	2	1	2	1	3	1	0	3	3	3	6	13	15	5	39	1	1	42.5405	34.5659	19.2849	1	3
296	12	2	2	1	2	1	1	1	0	1	3	6	4	13	18	4	74	2	1.66667	36.8361	28.2991	#NULL!	#NULL!	11
297	6	2	1	2	2	2	1	1	1	1	4	6	3	17	0	4	6	1.22222	1	19.0484	38.1129	22.4773	0	#NULL!
298	10	2	1	2	2	3	1	0	0	3	3	4	4	5	26	4	39	2.33333	3.33333	45.9323	29.3067	3.53973	1	5
299	12	2	2	1	3	1	1	1	0	1	3	4	3	7	20	6	18	2	1.33333	27.7543	34.3089	#NULL!	#NULL!	8
300	3	3	1	2	3	4	1	1	0	3	3	6	1	13	1	1	10	2.66667	2	59.9247	36.6837	6.42552	1	1
302	4	1	1	1	3	2	1	1	0	1	3	4	1	11	23	7	69	4.55556	5	33.0627	42.1805	#NULL!	#NULL!	5
1301	6	1	1	3	4	3	1	1	0	1	3	4	3	15	21	7	44	1.44444	2.33333	43.8958	22.1301	#NULL!	#NULL!	5
1302	2	3	1	1	2	2	3	0	1	3	3	6	4	9	3	3	12	1	2	60.7586	33.6932	21.5479	#NULL!	2
1303	3	2	1	1	2	1	4	0	1	1	4	4	7	17	26	3	40	2.22222	5	41.3398	29.621	#NULL!	#NULL!	#NULL!
1304	2	2	1	1	2	3	2	1	1	1	3	5	2	8	8	5	12	3	1	49.9256	37.4602	35.2959	0	11
1305	10	2	3	2	2	2	1	1	1	2	2	5	7	5	26	7	29	4.88889	4.33333	19.3669	49.7029	#NULL!	#NULL!	6
1306	2	2	2	1	1	2	1	1	1	3	4	6	2	11	27	8	62	3.44444	5	32.0201	40.358	8.75068	0	#NULL!
1307	6	2	1	2	3	3	1	1	0	3	4	4	2	5	23	5	29	2.11111	2.83333	35.2188	34.8937	1.16438	#NULL!	#NULL!
1308	9	2	1	1	3	1	1	1	0	3	4	2	4	13	23	5	57	1	3.83333	27.596	50.0686	#NULL!	#NULL!	#NULL!
1309	2	2	1	3	2	2	1	1	1	3	3	6	1	5	18	6	56	1.11111	1	57.4721	45.4197	8.30137	1	5
1311	10	2	1	2	2	2	1	1	0	1	2	1	6	16	7	6	70	1.44444	1.66667	43.7377	32.0079	2.63595	0	3
1312	2	2	1	4	2	1	1	0	0	3	3	4	4	7	14	3	26	1	2.16667	55.2201	40.4908	3.96712	1	4
1315	7	2	3	4	4	2	1	1	0	1	4	1	8	7	24	8	40	4.33333	4.66667	18.8984	35.3106	28.7562	1	#NULL!
1317	7	2	2	1	2	2	1	1	0	1	3	5	7	5	30	7	22	#NULL!	4.16667	10.9169	37.3606	4.67397	#NULL!	#NULL!
1318	9	2	1	1	3	3	1	0	0	2	4	6	4	13	20	1	45	2	3.66667	34.0639	34.2762	0.0849315	#NULL!	#NULL!
1320	9	1	1	2	1	3	1	1	0	1	4	6	3	5	25	5	22	1.88889	3.33333	43.0908	40.3881	#NULL!	#NULL!	#NULL!
1322	10	1	1	2	2	3	1	0	0	1	1	3	6	8	19	2	15	2.33333	2.83333	51.7787	41.7231	#NULL!	#NULL!	#NULL!
1323	3	3	1	1	1	2	1	0	0	1	3	4	3	6	23	6	2	3.33333	2.5	32.787	56.2977	9.84363	1	11
1324	2	1	1	2	2	2	1	1	0	1	3	1	7	5	15	5	33	1.22222	2	36.7296	29.1512	4.31781	#NULL!	4
1310	5	1	1	3	1	3	1	1	0	1	3	4	7	15	24	4	73	#NULL!	1.2	29.7248	38.0059	0.0493151	0	11
1325	2	1	1	1	3	2	3	1	0	3	2	2	3	16	4	2	21	2	1.83333	55.3076	33.9268	24.0548	0	4
1326	2	2	1	2	2	1	1	1	1	3	4	6	2	7	20	4	73	2.44444	4.16667	28.4775	18.7831	27.7699	#NULL!	#NULL!
1327	10	2	1	2	2	4	1	0	0	1	3	2	1	16	14	9	69	2.22222	1	43.414	35.672	13.3205	0	1
1328	2	1	1	4	2	2	1	0	0	3	3	4	3	13	8	5	38	1.88889	2	53.9507	35.3382	#NULL!	#NULL!	5
1329	8	1	1	1	1	3	1	1	0	1	2	5	5	9	6	6	60	2.22222	3.83333	27.816	47.1725	1.23014	#NULL!	1
1330	10	2	1	4	2	3	1	0	0	1	2	2	4	15	20	6	68	1.44444	1	36.0636	31.8012	10.3327	0	10
1332	8	2	1	2	3	3	1	1	0	1	3	4	8	22	16	5	158	2.66667	2.5	41.3449	38.6063	#NULL!	#NULL!	2
1331	2	1	1	2	4	1	1	0	0	1	3	4	7	6	18	6	70	2.33333	3.66667	41.3321	42.4963	3.32055	#NULL!	3
1333	8	2	1	2	3	3	1	1	0	3	2	5	1	12	8	6	21	1.88889	3.16667	54.3612	36.1275	#NULL!	#NULL!	1
1334	8	2	1	2	3	3	3	#NULL!	0	2	3	6	2	14	13	0	1	#NULL!	2.66667	56.2376	28.7242	15.6	#NULL!	3
1336	12	3	1	1	2	1	1	1	1	1	3	5	1	25	17	5	44	1.33333	2	45.7103	34.983	#NULL!	#NULL!	6
1337	2	1	3	2	3	2	1	1	0	1	3	5	8	12	17	5	21	3.66667	4.33333	51.0041	39.9188	7.32329	#NULL!	9
1339	8	2	1	2	3	3	1	1	0	1	3	6	2	11	15	3	57	2.88889	3	44.6249	37.1279	#NULL!	#NULL!	#NULL!
1340	8	2	1	1	1	3	2	1	1	1	2	3	5	12	14	3	109	#NULL!	3.5	43.6185	46.3129	#NULL!	#NULL!	2
1341	2	2	1	3	2	3	1	0	0	1	3	6	7	9	9	7	5	1	3.66667	55.0141	38.9197	#NULL!	#NULL!	2
1342	2	2	1	2	2	3	1	0	0	3	2	5	0	22	2	3	36	1.33333	1	60.4847	34.4791	10.3355	1	#NULL!
1343	9	2	1	2	2	2	1	1	1	1	3	4	4	8	3	6	15	1.66667	2	42.008	37.5737	#NULL!	#NULL!	5
1344	2	2	1	2	2	3	1	1	0	4	2	6	1	8	6	5	20	2	3.66667	54.0053	35.125	5.33699	0	#NULL!
1347	10	2	1	2	2	3	1	1	0	2	2	6	3	10	18	5	33	2.77778	2.5	51.6879	32.0025	11.7507	1	#NULL!
1348	5	3	2	1	2	3	1	1	0	2	2	6	1	7	19	2	38	1	1.66667	30.3696	45.1536	19.3397	1	3
1350	5	1	1	2	2	3	1	1	0	3	2	3	0	8	13	3	7	2	4	58.3502	40.4542	2.1825	1	7
1351	10	2	1	2	4	3	1	1	1	3	3	6	0	7	8	6	51	1.88889	1	59.9975	33.8767	22.7945	1	4
1352	10	2	1	1	2	1	3	1	1	3	1	6	3	21	10	4	52	3	1.16667	51.0739	47.668	#NULL!	1	#NULL!
1354	4	3	2	1	3	2	2	1	0	3	4	6	1	25	14	4	0	1.11111	3	17.0122	44.4639	22.7945	1	#NULL!
1355	9	2	1	1	2	2	3	1	0	3	3	5	4	15	#NULL!	2	11	1.44444	1.83333	50.3938	36.9474	#NULL!	#NULL!	3
1356	7	2	1	2	4	2	1	1	1	1	3	1	7	#NULL!	22	6	9	4.55556	3.66667	42.1613	47.7046	12.526	0	#NULL!
1357	4	2	1	2	#NULL!	3	1	1	1	1	3	6	2	11	22	6	44	3.77778	1	24.9859	52.4408	31.7589	1	#NULL!
1359	3	1	1	1	3	1	3	1	0	1	3	5	3	17	11	5	97	2.33333	1	43.1912	28.7068	10.8438	1	11
1360	10	1	1	2	2	3	1	1	0	3	3	6	3	14	14	5	28	4	3.83333	23.942	45.3934	5.60548	0	10
1392	9	2	1	3	2	3	1	1	0	3	3	5	2	13	16	7	0	1.44444	2.33333	36.813	35.2052	15.5945	#NULL!	7
1393	5	2	1	3	3	2	2	1	1	3	1	5	1	11	12	1	5	1	1.5	62.2675	33.9096	3.95068	1	#NULL!
1395	5	2	2	1	2	2	3	1	0	3	2	6	3	15	12	1	0	2.33333	1.33333	40.8837	44.5043	0.956164	1	#NULL!
1396	9	3	2	1	4	4	4	1	0	3	3	3	4	14	22	6	11	2.11111	1.16667	27.3605	37.1077	#NULL!	#NULL!	9
1397	9	2	3	2	3	3	1	1	0	2	3	6	7	16	29	6	36	1.55556	3.16667	15.725	33.9859	22.811	#NULL!	#NULL!
1399	10	1	3	1	2	3	1	#NULL!	0	1	2	4	6	7	21	7	46	3	1.83333	54.3647	33.0147	1.75068	1	3
1400	11	2	1	2	1	4	1	1	0	1	4	6	1	7	4	4	53	1.22222	2.33333	54.2514	44.8445	7.77534	1	#NULL!
1401	4	3	1	1	2	4	2	1	0	1	4	3	4	9	1	3	12	1	2.16667	25.5095	39.9707	38.8164	1	#NULL!
1402	10	1	1	2	4	3	1	0	0	1	1	1	6	9	17	7	58	3.44444	4.66667	55.3254	37.724	4.41918	0	#NULL!
1403	8	2	1	1	1	3	3	1	0	1	2	3	2	19	24	7	126	2.66667	4	22.3741	27.6502	#NULL!	#NULL!	1
1404	8	2	2	1	2	2	1	1	1	1	3	3	0	14	12	6	5	2.22222	2	20.4509	38.5192	#NULL!	#NULL!	1
1405	8	2	1	1	2	2	1	1	1	1	3	3	0	9	12	4	8	2	2	16.5356	39.7253	#NULL!	#NULL!	10
1407	8	2	1	2	1	3	1	1	0	1	2	4	4	8	15	6	129	3	3.66667	39.2851	33.8401	0.361644	#NULL!	2
1408	11	2	3	2	3	1	1	1	0	1	3	4	0	7	11	5	94	2.11111	4	47.1116	42.8654	0.361644	1	5
1411	1	2	2	1	2	1	1	1	0	3	4	2	2	17	19	2	24	4	3.66667	53.3948	28.3611	6.70146	0	#NULL!
1413	1	2	1	1	2	1	4	0	1	1	4	6	9	7	15	1	6	2.33333	3.33333	58.1312	41.2536	9.4137	1	#NULL!
1414	1	3	1	3	2	3	1	0	1	1	3	5	8	9	13	5	53	3	2.16667	41.5669	25.2845	12.4055	1	7
1415	1	3	1	1	2	1	3	1	0	1	4	6	4	13	4	3	132	2.44444	2	57.6428	34.5322	#NULL!	#NULL!	#NULL!
1409	5	2	1	1	1	3	2	0	0	1	3	6	3	21	9	4	21	2.33333	3.16667	60.8651	36.667	#NULL!	#NULL!	2
1416	1	2	2	1	2	1	4	1	1	3	3	6	1	24	6	0	28	2	2	39.0411	40.738	13.1863	1	10
1417	1	2	2	1	2	1	1	1	1	2	4	1	11	5	22	5	85	2	4	42.2468	35.7054	#NULL!	#NULL!	#NULL!
1418	7	2	1	2	1	3	1	0	0	1	2	1	3	19	4	3	43	3	2.33333	61.9963	21.3413	#NULL!	#NULL!	0
1420	1	2	1	2	2	2	1	1	1	3	4	6	6	16	16	2	59	2	2.5	57.5895	36.0783	20.8164	1	#NULL!
1421	1	2	1	2	2	1	1	0	1	3	3	3	4	9	1	3	2	1	1.5	59.5991	34.5093	0	0	4
1422	1	3	1	1	2	2	1	1	1	2	3	3	9	17	20	8	95	4	4	9.33746	36.5765	#NULL!	#NULL!	11
1424	1	2	1	1	2	3	1	1	1	1	3	2	1	23	3	5	72	2	2	55.3983	34.5386	9.98311	1	2
1423	2	2	1	2	2	2	1	0	0	3	3	3	2	9	16	2	5	2.44444	2	46.4227	40.6126	22.3629	1	7
1425	9	2	2	1	2	2	1	1	0	3	3	6	4	10	14	1	34	1.77778	2.83333	53.9383	27.0201	4.48767	#NULL!	7
1426	10	2	1	2	1	3	1	0	0	2	2	1	5	7	27	5	16	2.88889	1	14.8255	43.9182	4.94521	0	#NULL!
1427	4	3	3	2	3	3	1	1	0	1	4	#NULL!	2	16	#NULL!	7	1	#NULL!	1	44.8307	31.7876	38.8164	1	#NULL!
1428	11	2	1	2	1	4	1	1	0	1	3	5	4	15	11	3	34	2	1	20.1258	46.3682	#NULL!	1	5
2458	11	2	1	2	4	3	1	1	0	1	3	4	7	9	17	6	75	3	2.16667	39.863	36.6819	1.53425	#NULL!	#NULL!
2459	2	1	1	2	4	2	1	0	0	3	3	5	5	10	25	7	59	2.33333	1.5	49.1666	31.7916	#NULL!	#NULL!	9
2460	11	2	1	2	3	3	1	1	0	1	3	4	1	9	23	6	44	1	3.33333	38.9207	31.2727	26.7864	1	12
2461	9	2	2	3	2	1	1	1	0	1	3	#NULL!	5	6	13	4	66	2.33333	1.33333	43.5335	34.2457	#NULL!	#NULL!	7
2463	11	2	1	2	3	3	1	1	1	1	2	5	4	6	22	8	82	2.22222	3.83333	34.8812	32.511	#NULL!	#NULL!	8
2464	11	2	1	2	4	1	1	1	0	1	4	6	1	9	14	4	51	1.77778	1	33.1191	34.4858	#NULL!	1	#NULL!
2465	5	2	2	2	2	2	1	1	0	1	3	2	5	5	13	1	62	2.33333	1	36.2104	40.1742	#NULL!	#NULL!	3
2466	1	2	1	1	2	2	1	1	1	2	3	6	4	23	10	4	60	2.55556	2.5	49.9275	36.1848	#NULL!	#NULL!	1
2467	2	2	2	2	2	2	2	1	0	4	3	6	0	21	6	4	27	2	2.33333	42.9571	24.9648	6.37659	1	7
2468	1	2	2	3	2	2	1	1	1	2	4	6	10	17	5	1	22	1	2	54.3143	35.3652	17.4959	1	#NULL!
2470	8	1	1	3	3	2	1	1	0	1	2	4	3	9	24	0	119	2.66667	2.66667	58.0276	30.373	#NULL!	#NULL!	2
2471	1	1	2	1	2	2	1	1	1	1	3	6	2	7	3	1	9	2	2	55.907	35.3153	#NULL!	#NULL!	3
2472	11	2	1	1	1	2	1	1	1	1	4	6	1	5	15	2	39	2.55556	2.5	56.2935	22.4107	#NULL!	#NULL!	#NULL!
2473	7	2	1	1	2	2	3	1	1	3	3	5	1	20	3	1	11	1	2.16667	53.2553	30.2027	#NULL!	#NULL!	0
2474	11	2	1	2	4	3	1	1	0	1	3	6	9	13	13	6	11	3	1.66667	34.0967	29.096	#NULL!	#NULL!	2
2475	2	3	3	2	1	2	1	0	1	1	4	5	3	6	15	1	32	3.33333	2	51.2292	45.4197	#NULL!	#NULL!	#NULL!
2478	1	2	1	1	2	1	1	1	1	2	3	3	3	13	7	2	55	1	1	53.0972	39.9681	15.1699	1	2
2477	5	2	1	2	2	2	1	1	0	1	3	3	5	5	19	5	20	1.77778	1.16667	49.705	26.8228	1.03836	1	4
2479	7	1	1	3	2	2	1	1	0	1	4	2	4	5	25	5	40	2.22222	4	17.4442	36.7247	0.871233	1	#NULL!
2480	11	2	1	2	4	2	1	1	1	3	3	4	5	11	19	5	83	3.11111	3.5	52.0636	30.3463	#NULL!	#NULL!	5
2481	3	1	1	2	3	3	2	1	0	1	3	5	5	8	24	7	64	2.66667	3.66667	54.7564	32.1817	#NULL!	#NULL!	5
2482	9	2	2	1	2	2	4	1	1	1	3	4	2	9	16	7	98	3.44444	4.16667	36.5004	33.4325	5.39726	#NULL!	6
2483	11	3	1	2	4	1	1	1	0	2	3	2	4	7	13	3	40	2.22222	2.66667	52.3249	42.0901	#NULL!	#NULL!	0
2484	12	2	2	1	1	2	1	1	0	1	2	5	4	8	15	6	30	3.22222	4.66667	35.0775	44.7518	19.8466	1	9
2485	10	2	1	2	4	3	1	1	0	1	4	2	6	9	7	6	17	3.44444	1.5	16.0646	47.5604	#NULL!	#NULL!	#NULL!
2487	11	2	1	2	3	3	3	1	0	1	3	6	1	20	15	5	40	2.11111	2.16667	56.9921	36.125	16.8466	1	9
2488	10	2	1	2	4	3	1	1	0	1	4	3	6	9	24	9	31	3.22222	3.5	20.8427	31.394	3.39726	0	#NULL!
2489	2	1	2	1	2	2	2	1	0	3	3	6	5	9	12	2	6	2.33333	3.66667	39.2159	33.0242	#NULL!	#NULL!	10
2490	1	2	1	1	2	1	1	0	1	1	3	6	6	5	24	1	12	2.125	2.4	45.8712	33.3904	18.1881	1	10
2491	12	3	1	1	2	1	1	1	1	1	3	6	2	7	12	6	67	2	2	49.1678	42.0624	7.8	1	5
2492	11	2	2	1	4	2	1	1	0	1	4	6	1	5	3	4	7	2	1.66667	45.1365	36.8574	15.811	#NULL!	#NULL!
2493	11	3	1	2	3	2	1	1	0	1	2	5	5	6	26	5	15	3.88889	2.66667	25.6038	34.8186	13.8082	1	#NULL!
2494	10	2	1	2	1	2	1	0	0	1	3	4	3	10	13	6	105	2.33333	3.83333	47.2639	24.6744	4.98082	1	2
2495	3	2	1	2	1	3	4	1	1	1	3	6	0	8	2	0	8	1	1	59.3109	34.4928	12.2658	1	0
2496	6	2	1	2	2	1	1	1	0	1	3	5	6	13	10	1	9	2.88889	2	47.315	31.5923	#NULL!	1	5
2497	5	3	1	2	1	4	3	0	0	3	3	3	3	10	19	8	36	2.33333	3.5	46.5082	27.4221	#NULL!	#NULL!	7
2499	6	2	1	1	1	3	1	1	0	1	3	6	7	5	29	10	84	3.88889	5	29.6245	40.0287	#NULL!	#NULL!	13
2501	5	2	1	2	4	4	1	1	0	3	3	1	1	22	23	1	37	1.33333	2.16667	44.916	26.9961	16.3945	0	5
2502	1	2	1	1	2	3	1	1	1	1	3	6	5	13	6	3	45	2.66667	1.83333	54.3012	40.3035	#NULL!	#NULL!	3
2503	1	2	1	1	2	2	1	1	1	3	3	6	4	15	19	5	144	2	3.66667	48.8825	32.6045	0.194521	0	3
2504	11	2	1	1	1	2	1	1	1	1	4	5	4	6	17	3	87	2.77778	2	57.0064	36.9274	13.8164	1	#NULL!
2505	5	2	2	1	3	2	3	1	1	1	3	6	6	25	20	5	25	1	3.83333	26.8632	30.6301	0.989041	1	5
2507	11	1	3	4	3	2	1	1	0	1	3	4	1	16	9	5	56	2	2	48.7211	24.1989	#NULL!	#NULL!	3
2508	10	2	2	3	2	1	1	1	0	1	4	1	2	11	25	7	96	2.66667	2.5	8.17802	37.3926	8.06301	1	#NULL!
2515	11	3	1	2	1	3	1	1	0	1	4	6	1	21	5	2	19	1	1	49.4562	41.4635	21.8274	1	#NULL!
2518	6	1	1	2	3	3	1	0	0	3	3	5	0	#NULL!	3	0	0	#NULL!	1.66667	58.8022	33.7161	#NULL!	#NULL!	#NULL!
2520	10	1	1	2	3	3	3	0	0	1	3	6	5	10	28	8	19	2.77778	1.83333	52.9539	30.1589	#NULL!	#NULL!	5
2519	5	1	1	2	3	3	1	1	0	1	3	6	5	8	18	5	0	2.33333	2.83333	51.7743	23.6026	0.263014	1	9
2521	2	1	1	2	2	2	1	0	0	3	3	5	2	11	28	1	19	2.55556	5	55.2062	26.7836	4.31233	1	7
2522	9	3	1	1	2	2	1	1	1	3	3	2	6	6	11	7	6	2.33333	2.5	22.857	37.9951	#NULL!	#NULL!	12
2523	5	2	1	2	1	2	1	1	0	1	4	2	6	10	8	3	20	1.11111	1	55.5466	31.7421	15.4164	0	#NULL!
2524	10	1	1	3	2	3	1	1	0	3	3	6	3	11	14	5	69	2.11111	1	54.2858	26.4596	7.01918	0	1
2525	11	2	1	2	3	3	1	1	0	3	2	5	2	11	10	7	51	1	1	46.141	41.7265	#NULL!	1	8
2527	9	2	1	2	2	2	1	1	0	3	3	5	4	18	17	2	29	1.66667	4	33.2037	41.9731	4.45479	#NULL!	8
2528	1	1	3	1	3	2	1	1	1	2	3	4	9	10	16	3	0	2.88889	1.33333	44.4136	45.3197	#NULL!	#NULL!	6
2529	9	2	1	1	2	3	2	1	1	3	2	4	6	10	10	2	29	1.55556	2.66667	49.1989	30.6088	15.4548	#NULL!	8
2530	11	2	1	2	3	2	1	1	0	3	4	5	3	10	12	7	35	#NULL!	3.33333	38.439	30.8457	11.8301	#NULL!	#NULL!
2531	6	1	1	2	4	3	1	1	0	1	4	6	1	11	11	2	24	1	1	42.4239	33.1506	#NULL!	#NULL!	#NULL!
2532	10	1	1	3	2	1	1	1	0	2	4	6	3	10	19	5	36	4.55556	4.83333	41.7911	25.9068	1.33699	1	#NULL!
2533	11	2	2	3	1	4	1	1	1	1	3	6	3	#NULL!	2	5	56	1	1	51.2487	40.8342	13.5945	1	6
2536	2	2	1	2	2	2	1	1	1	3	3	3	3	9	5	6	20	2	2	56.8459	33.739	#NULL!	0	12
2537	11	1	3	#NULL!	1	3	1	1	1	3	4	6	1	5	6	5	85	1.55556	3	41.9799	44.5543	#NULL!	#NULL!	#NULL!
2538	12	3	1	1	1	2	1	1	1	1	3	6	2	7	6	1	88	2	2.66667	43.8021	48.2948	#NULL!	#NULL!	5
2539	5	1	3	2	3	3	1	1	0	3	3	4	4	12	16	2	27	1	2	30.2316	32.8604	2.43681	1	7
2540	6	1	2	1	2	2	1	1	0	3	4	6	3	6	12	5	27	1	1	49.3958	29.6473	#NULL!	#NULL!	#NULL!
2541	11	2	1	2	1	3	1	1	0	1	2	3	6	5	16	4	38	2.88889	3.66667	55.4953	34.7235	7.83288	0	4
2542	11	2	1	2	4	3	1	1	0	1	4	4	4	19	#NULL!	3	51	#NULL!	1	45.3697	33.4316	0.586301	1	#NULL!
2543	1	2	1	1	2	1	1	0	1	1	3	6	5	15	3	1	12	2	1	60.7586	33.6932	24.874	1	3
2544	11	2	1	2	1	4	1	1	0	2	3	6	2	#NULL!	5	6	37	1.55556	1.66667	58.2437	37.4804	13.8356	0	2
2545	1	2	2	1	2	1	1	1	1	1	4	3	6	15	21	1	27	3.11111	2.33333	47.3208	32.416	7.84658	1	#NULL!
2546	11	3	1	2	1	4	1	1	0	3	3	6	2	17	14	6	31	2	1.83333	43.608	35.9994	#NULL!	#NULL!	1
2547	11	3	1	2	1	3	3	1	0	3	3	4	3	5	12	4	42	1.22222	1	47.38	36.7649	28.8356	1	5
2548	9	2	1	1	2	2	1	1	1	1	1	6	1	12	12	4	46	1	1	48.1177	37.9391	12.4685	#NULL!	#NULL!
2549	6	2	1	2	2	3	1	1	0	3	2	4	3	7	15	4	90	1.55556	1	57.6912	32.0881	3.81644	1	6
2550	7	2	1	1	1	2	1	1	1	1	3	2	0	5	30	5	18	#NULL!	2.5	51.9378	35.0372	18.2374	0	2
2551	11	1	1	4	1	3	1	1	0	2	3	4	6	10	16	3	78	3	2.16667	41.3619	32.4121	#NULL!	#NULL!	6
2552	6	1	1	2	3	2	3	1	0	3	2	6	1	6	9	7	4	2.88889	2.5	54.8943	38.0897	#NULL!	1	6
2553	11	2	1	2	1	3	1	1	0	4	#NULL!	#NULL!	#NULL!	#NULL!	#NULL!	#NULL!	#NULL!	#NULL!	#NULL!	#NULL!	#NULL!	#NULL!	#NULL!	#NULL!
2554	3	1	1	2	4	3	1	#NULL!	0	3	3	6	3	14	12	2	60	3.33333	3.66667	47.2355	34.8421	#NULL!	#NULL!	9
2555	3	2	1	2	3	1	3	0	0	3	3	6	2	19	12	4	13	1	1.16667	33.9012	28.8812	7.43288	0	10
2556	3	2	1	2	3	2	2	0	0	3	3	6	1	9	9	3	22	2.22222	3.33333	58.432	32.9579	#NULL!	#NULL!	3
2557	8	2	1	2	3	3	1	1	1	1	3	1	2	8	30	3	0	3.66667	4.83333	38.4607	30.0114	1.55068	#NULL!	6
2558	8	2	1	2	2	3	1	1	1	1	3	1	2	5	25	2	80	2.33333	3.83333	47.9799	30.3307	#NULL!	#NULL!	5
2559	8	2	1	1	2	2	1	1	1	1	3	3	2	10	17	4	6	2.33333	1	44.897	32.4751	#NULL!	#NULL!	8
2561	3	2	2	3	4	3	2	1	0	1	2	4	4	11	27	5	25	3.875	4.5	29.3862	47.055	#NULL!	#NULL!	7
2562	1	2	1	3	2	3	1	0	1	2	3	6	8	9	1	4	15	2.77778	1.16667	61.9323	33.6794	11.6411	1	7
2563	8	1	1	2	3	2	1	1	0	3	2	5	0	14	9	3	56	2.77778	3.5	51.8564	23.8607	6.84942	#NULL!	#NULL!
2564	8	2	1	2	1	4	1	1	0	3	3	6	1	15	5	5	54	3.11111	3	53.9915	40.4911	#NULL!	#NULL!	1
2565	5	2	1	3	1	3	1	1	0	1	3	3	5	5	22	6	35	4.14286	4	29.2789	39.9049	10.6008	1	6
2566	1	2	1	1	2	1	1	0	1	4	4	6	7	13	9	0	0	3	2	59.3876	40.2439	#NULL!	#NULL!	#NULL!
2568	4	2	1	2	2	3	1	1	0	1	4	2	4	5	28	7	52	2	1.83333	10.6449	38.3484	#NULL!	#NULL!	#NULL!
2569	9	2	1	1	2	2	1	1	0	3	2	5	2	25	17	4	62	2.33333	3	41.4542	25.4085	0.383562	#NULL!	#NULL!
2570	7	1	2	2	3	1	2	1	1	3	3	5	4	20	8	3	46	2	2	58.1122	31.7157	#NULL!	#NULL!	2
2571	6	2	1	1	3	4	3	1	#NULL!	3	3	5	3	9	5	5	0	1.22222	1.33333	54.0769	33.5599	#NULL!	#NULL!	2
2572	3	2	1	2	3	1	2	0	0	1	3	1	6	12	16	3	44	4.11111	2.33333	53.0856	46.466	9.79452	0	4
2573	5	1	1	1	3	3	1	1	0	1	3	3	7	10	24	5	54	3	3.83333	52.7958	25.8165	#NULL!	#NULL!	3
2574	12	3	1	1	2	2	1	1	1	1	4	5	0	17	11	4	117	2	2	33.254	43.978	23.9068	1	#NULL!
2575	9	1	1	2	3	3	1	0	0	3	3	4	0	13	10	3	5	2.44444	2	49.0509	35.0266	#NULL!	#NULL!	6
2576	10	1	1	3	2	1	1	0	0	1	4	4	5	9	20	8	148	2.44444	4.16667	46.257	26.8495	#NULL!	#NULL!	#NULL!
2577	7	1	1	2	2	2	3	1	0	3	3	6	3	14	18	6	75	3.22222	4.5	36.6094	43.1708	#NULL!	#NULL!	5
2578	1	2	1	1	2	1	1	0	1	2	3	6	1	5	3	0	8	2	1.66667	61.9323	33.6794	8.36986	1	1
2581	1	2	1	1	2	2	1	0	1	2	3	4	5	10	6	4	38	1.11111	5	33.3182	40.2245	6.27024	1	2
2582	4	2	3	1	3	1	1	1	0	1	4	4	6	5	16	7	119	3.11111	2.66667	38.3506	41.1539	9.00548	0	#NULL!
2584	6	1	1	2	#NULL!	2	1	1	0	1	3	6	2	#NULL!	10	4	35	2	4.33333	54.1389	48.6178	#NULL!	0	1
2585	2	2	1	2	1	3	1	0	0	1	3	4	5	5	20	3	28	2.66667	2.66667	38.1506	46.3829	18.456	0	5
2586	6	1	1	2	1	3	1	1	0	3	3	6	3	7	4	0	10	1	1	55.918	43.2455	1.03288	1	2
2587	6	2	2	1	2	3	3	1	0	2	3	2	2	5	21	3	10	2	1.16667	20.5115	29.7072	#NULL!	1	11
2588	7	2	1	2	1	2	1	1	1	1	4	4	1	10	7	7	48	2.44444	3	54.1644	30.2232	#NULL!	#NULL!	#NULL!
2589	4	2	2	1	3	3	1	1	0	1	3	1	3	6	15	6	26	3	5	37.4494	37.6255	26.4588	1	7
2590	4	1	1	2	3	3	1	1	0	3	4	6	1	25	8	6	94	2	2.16667	57.4723	42.4229	8.80548	1	#NULL!
2591	1	2	1	3	4	4	1	1	0	3	2	3	5	5	11	4	33	3.11111	2.16667	49.896	37.7536	#NULL!	#NULL!	5
2592	4	1	2	1	2	3	3	1	1	1	2	3	8	7	11	6	35	2.66667	4	48.4931	36.3149	1.29315	1	6
2596	10	2	1	4	3	3	1	0	0	1	3	2	4	13	26	8	37	2	2	39.8526	47.3293	1.58356	0	1
2597	4	2	2	3	3	2	3	1	1	1	4	3	7	17	11	7	6	4.11111	3.33333	13.5116	40.9206	#NULL!	#NULL!	#NULL!
2599	7	2	1	1	1	2	1	1	0	1	3	6	4	9	10	2	59	1	2.83333	60.8705	27.9382	#NULL!	#NULL!	3
2600	6	2	1	2	3	4	1	1	0	2	4	5	4	8	14	6	20	2.11111	1.66667	52.3005	28.8941	0.0520548	1	#NULL!
2602	8	2	1	1	2	2	1	1	1	1	3	1	0	5	29	1	237	1.66667	2	24.5816	33.3065	#NULL!	#NULL!	12
2603	3	2	1	3	2	2	3	#NULL!	1	1	2	6	5	15	20	0	85	3.66667	3.66667	48.1201	45.894	26.4725	1	#NULL!
2604	7	2	1	2	2	1	3	#NULL!	0	2	3	1	3	12	23	6	40	3.11111	4	22.1295	37.6866	#NULL!	#NULL!	9
2605	9	1	1	1	4	2	3	0	0	4	1	5	1	10	10	1	1	1.55556	2.83333	48.4368	31.941	2.93151	#NULL!	#NULL!
2606	9	1	1	3	3	2	3	1	0	3	3	1	7	15	6	2	40	2	1.66667	48.7544	42.367	2.12548	#NULL!	7
2607	1	2	1	1	2	2	1	#NULL!	1	1	3	5	5	17	11	4	80	1.55556	2	55.8002	36.9009	9.51233	1	1
2608	6	2	1	1	2	2	1	1	1	1	3	6	2	5	19	6	49	1.77778	3	43.9048	36.0015	#NULL!	#NULL!	1
2609	12	2	1	1	3	1	1	1	1	2	3	6	1	17	4	0	30	1.66667	2	38.2771	38.8438	#NULL!	#NULL!	8
2454	6	1	1	3	2	4	1	1	0	1	3	5	3	13	17	2	55	2.77778	1.83333	58.3635	25.7782	#NULL!	#NULL!	6
2610	12	1	1	2	2	3	1	1	1	1	3	5	1	14	7	3	63	1	1.16667	46.5467	38.3629	#NULL!	#NULL!	3
2611	6	2	1	2	4	1	1	1	0	1	3	2	6	11	#NULL!	3	67	2.33333	1	50.1842	37.7701	#NULL!	1	2
2612	6	1	1	2	2	3	1	1	0	3	3	6	2	10	21	5	38	2.33333	3.5	31.0842	36.0715	#NULL!	#NULL!	9
2613	7	1	1	3	2	1	2	1	1	3	2	3	2	17	17	0	30	3.14286	5	31.7686	27.2174	7.49863	1	8
2614	6	1	1	2	3	4	3	1	0	3	3	6	2	20	0	0	17	1	1	60.4847	34.4791	#NULL!	#NULL!	2
2616	7	1	1	2	2	2	1	#NULL!	0	1	2	6	1	7	21	6	44	2	5	41.6017	30.5927	0.219178	1	#NULL!
2618	4	3	1	1	2	1	1	1	0	1	4	6	0	13	8	1	58	1	5	52.6932	50.8526	30.3113	1	#NULL!
2619	3	2	2	1	3	1	2	#NULL!	0	3	2	6	4	12	22	1	4	3	4.16667	41.5979	36.3481	2.2867	1	4
2620	1	2	1	1	2	1	1	#NULL!	1	2	3	3	6	12	19	4	54	2.33333	3.66667	42.0434	28.8366	#NULL!	#NULL!	7
2621	1	2	1	1	2	1	1	0	1	2	4	5	8	7	3	6	4	3	2.33333	61.9323	33.6794	3.2	1	#NULL!
2622	1	2	1	3	2	1	1	0	1	1	4	2	5	5	26	3	29	2.66667	4.66667	8.17802	37.3926	#NULL!	#NULL!	#NULL!
2623	1	1	2	1	2	3	1	0	1	1	3	2	8	5	13	1	0	1.88889	4	21.1159	38.9875	0	1	5
2624	1	2	1	2	1	3	1	0	1	3	2	5	3	11	11	4	35	1.88889	3.33333	50.3686	42.113	#NULL!	#NULL!	#NULL!
2625	11	2	3	2	3	3	1	1	0	3	3	4	7	6	26	6	30	3.55556	3.83333	30.0435	38.479	10.8933	1	12
2626	1	2	2	1	2	1	3	#NULL!	1	1	4	5	5	17	6	3	44	1.11111	2.33333	58.2029	32.3275	10.9589	1	#NULL!
2627	1	2	2	1	2	3	1	1	1	1	4	6	11	7	14	3	18	2.77778	3.33333	36.9871	51.7111	5.49589	1	#NULL!
2628	1	2	1	1	2	2	1	0	1	1	3	6	6	5	6	0	2	2	2	61.9323	33.6794	6.81644	1	9
2630	1	1	1	1	2	1	3	0	1	3	4	6	6	14	8	1	38	1	1.66667	35.7805	49.6198	0.945205	1	#NULL!
2631	1	2	3	1	2	3	1	1	1	1	4	1	7	9	28	7	102	3	4.5	9.1714	41.1526	4.04384	1	#NULL!
2632	1	2	1	1	2	2	1	1	1	1	3	3	3	15	7	5	31	1.66667	2	48.0727	45.1008	2.51588	1	7
2635	5	1	2	1	3	2	1	1	0	3	3	6	4	8	20	0	18	1.44444	1.5	54.7639	32.622	#NULL!	#NULL!	11
2636	3	1	1	1	2	3	2	0	0	2	3	6	4	9	23	7	151	1	3.16667	46.6803	15.745	21.9862	0	4
2637	4	2	1	2	2	3	1	1	0	1	4	4	5	10	16	4	27	1.77778	3.33333	34.9289	33.633	#NULL!	#NULL!	#NULL!
2638	3	3	1	2	3	4	1	0	0	3	3	6	1	5	17	4	2	1	1	54.6479	43.9748	20.9726	1	#NULL!
2639	3	2	1	2	3	2	3	0	0	1	3	5	5	16	24	5	58	1.55556	4.2	52.6246	25.6442	#NULL!	#NULL!	5
2640	8	2	1	2	1	2	1	1	1	3	4	6	0	14	10	5	30	2	1	52.7187	38.6852	#NULL!	#NULL!	#NULL!
2641	8	2	1	2	3	1	1	1	0	1	4	1	11	5	27	5	60	2.44444	5	13.0464	26.8308	#NULL!	#NULL!	#NULL!
2642	8	2	2	1	3	3	1	1	0	1	4	3	5	11	24	4	27	3.44444	3.83333	20.5922	36.4186	#NULL!	#NULL!	#NULL!
2644	6	2	1	2	2	3	1	1	0	3	4	3	3	7	18	2	30	3	3.5	38.178	45.6759	1.90959	1	#NULL!
2650	6	1	2	1	2	2	1	0	0	3	3	6	5	#NULL!	#NULL!	4	9	2.55556	1.16667	58.136	38.8886	#NULL!	#NULL!	6
2651	5	1	1	2	2	3	1	1	0	1	3	4	2	6	19	3	38	2.33333	1.5	54.9282	29.2414	7.4137	1	2
2652	5	2	1	2	1	3	1	1	0	1	3	4	4	5	#NULL!	5	48	2.33333	3.33333	52.467	28.9984	#NULL!	#NULL!	5
2451	6	1	1	2	3	4	1	1	0	1	2	6	5	9	4	0	3	3.44444	3.83333	57.9699	38.2663	#NULL!	1	1
2654	1	2	1	1	2	3	1	1	1	3	3	3	4	15	21	3	63	2.22222	1.66667	54.1648	30.1731	#NULL!	#NULL!	6
2655	1	2	1	1	3	1	3	1	1	2	2	6	3	20	6	1	8	1.11111	1	60.4847	34.4791	6.85508	0	7
2656	9	1	2	1	2	3	1	1	0	4	2	6	1	22	19	2	63	3.66667	4	43.575	40.5983	#NULL!	#NULL!	3
2659	8	3	1	2	2	4	1	1	0	1	3	4	7	12	15	5	39	3.88889	1.83333	19.7005	39.6645	#NULL!	#NULL!	10
2660	2	1	1	1	3	1	1	1	1	1	3	6	4	7	17	5	52	3.66667	3.83333	54.5511	24.9786	0.128767	0	9
2661	6	1	3	4	1	3	1	1	1	1	3	4	2	8	13	6	53	3.11111	3.33333	33.9246	42.946	#NULL!	#NULL!	3
2662	9	3	1	1	2	2	1	1	1	1	3	4	5	9	17	4	14	2.88889	2.33333	18.3761	48.7965	18.9616	#NULL!	12
2663	9	3	1	3	2	2	1	1	1	1	3	4	4	8	19	4	3	2.33333	1.66667	47.5642	36.1481	17.5507	#NULL!	8
2664	6	1	3	2	4	2	1	1	0	2	4	5	5	19	15	6	62	3.66667	2.66667	32.517	37.2506	#NULL!	1	#NULL!
2666	5	2	2	1	2	2	1	1	1	1	3	2	5	18	18	7	4	2.66667	2.16667	29.3332	30.9369	23.5123	0	9
2668	1	2	1	1	2	2	1	0	1	3	3	5	2	8	9	6	14	2	1	52.4972	53.0076	19.3918	1	3
2669	9	2	1	2	2	1	1	1	0	3	3	6	4	5	27	5	48	2.88889	4.33333	38.5263	39.8353	#NULL!	#NULL!	7
2671	1	2	1	3	2	1	1	0	1	2	3	3	4	14	13	3	#NULL!	#NULL!	#NULL!	54.2812	42.0672	15.3863	1	3
2673	1	1	1	2	2	2	1	1	0	2	2	6	2	18	9	3	22	1	2.66667	57.3546	34.5157	0.879452	1	3
2674	3	2	1	2	3	3	3	0	0	3	2	6	3	23	4	6	48	2.75	3.66667	55.4391	39.6914	0.717808	0	6
2675	9	2	3	2	2	1	3	1	1	3	3	6	5	23	11	6	20	1	2.33333	53.3348	32.5341	#NULL!	#NULL!	4
2676	5	2	1	1	2	3	1	1	0	1	2	2	4	5	19	3	8	1.44444	2.66667	37.8827	48.947	5.96164	1	2
2677	9	2	2	1	2	1	2	1	0	3	3	4	3	12	9	9	43	1	3	35.7357	37.6102	21.9671	#NULL!	12
2678	10	2	1	2	2	3	3	0	0	3	3	2	6	9	26	4	36	3	2.16667	45.7206	32.4084	19.9288	1	10
2679	2	1	1	2	4	3	1	0	0	2	2	4	1	8	14	5	19	2.33333	1.83333	41.0291	35.1227	4.43288	1	3
2681	2	1	1	2	2	3	1	0	0	3	2	5	0	7	5	5	49	1.55556	1.66667	53.7725	41.2905	#NULL!	#NULL!	3
2682	6	1	1	2	3	3	3	0	0	3	2	5	1	18	5	1	19	2.66667	3	54.2812	42.0672	#NULL!	#NULL!	2
2683	6	2	1	2	3	4	1	1	0	3	3	5	3	7	11	8	#NULL!	4	1.5	47.8458	29.8535	#NULL!	#NULL!	3
2684	6	2	1	2	2	2	4	1	0	1	3	3	3	11	20	3	30	2.77778	2.5	47.4202	24.6917	#NULL!	#NULL!	5
2686	6	2	1	2	2	3	1	1	0	1	3	5	3	9	5	2	0	1.22222	1.66667	56.1685	37.4602	19.6384	1	2
2687	9	3	2	1	2	2	1	1	0	1	3	5	5	19	19	7	33	2.66667	2.33333	57.1304	24.7845	#NULL!	#NULL!	6
2688	6	1	1	2	3	4	1	1	0	1	3	5	1	9	12	2	11	3	1.33333	48.9893	31.0189	#NULL!	#NULL!	10
2689	6	1	1	#NULL!	4	3	1	1	1	1	1	5	1	15	7	2	42	2.11111	1.16667	60.0169	38.8552	#NULL!	#NULL!	#NULL!
2690	2	1	3	3	2	2	1	0	0	3	3	6	5	11	13	4	9	4	2.16667	59.6058	32.9441	#NULL!	#NULL!	6
2691	8	2	1	2	3	1	1	1	0	3	2	5	2	11	7	3	0	1.77778	3.16667	55.6498	28.2848	#NULL!	#NULL!	#NULL!
2692	11	2	1	2	1	3	1	1	0	1	4	3	3	9	25	7	33	3.25	2.33333	35.2818	33.2741	18.1529	#NULL!	#NULL!
2693	3	2	1	1	1	3	1	0	0	1	4	6	5	8	12	2	6	1.55556	2.33333	34.5917	47.3788	#NULL!	#NULL!	#NULL!
2696	10	2	1	2	2	3	1	0	0	1	3	5	3	11	9	4	52	2.33333	1.83333	42.3561	28.4792	0.117808	1	7
2699	6	2	1	2	3	3	1	1	0	1	3	4	4	8	#NULL!	3	21	2.88889	4	50.0528	32.0353	12.0986	1	5
2701	6	2	1	3	2	2	1	1	0	1	3	5	3	7	12	4	0	2.77778	4.5	55.5973	35.5029	0.564384	1	1
2703	6	2	1	2	1	2	1	0	0	2	3	5	0	17	6	2	37	1.11111	1	61.0897	33.6799	7.73699	1	1
2704	9	3	3	2	2	1	1	0	1	3	3	5	4	10	5	0	24	2	1	54.7476	36.1314	#NULL!	#NULL!	5
2705	3	3	1	1	3	2	2	0	0	1	3	6	4	21	7	0	1	1	1.66667	52.9243	43.4786	5.37534	0	4
2706	6	2	1	2	1	1	1	1	0	2	3	3	3	9	17	4	54	1.66667	4.83333	35.6583	40.6853	#NULL!	#NULL!	8
2708	9	2	1	1	2	1	1	1	1	3	3	5	3	14	6	1	3	1	3.16667	37.5077	33.2443	18.5737	#NULL!	#NULL!
2711	8	2	1	1	3	2	1	1	0	1	4	1	7	11	16	1	45	3.44444	2.33333	29.0696	21.9664	#NULL!	#NULL!	#NULL!
2713	10	1	1	2	2	3	1	0	0	1	3	5	6	8	5	1	61	2.22222	3.66667	61.8888	29.2906	1.13425	1	1
2714	6	3	1	2	3	3	1	1	0	1	3	5	3	5	30	8	44	1.88889	3.5	20.2268	37.7719	27.0055	1	9
2715	8	2	1	4	3	1	1	1	0	1	4	4	4	17	12	4	67	2.55556	2	13.2382	35.8351	#NULL!	#NULL!	#NULL!
2716	7	2	2	1	1	3	2	1	1	3	3	6	2	17	20	7	84	3.66667	3	42.7227	30.0937	#NULL!	#NULL!	4
2717	1	3	1	1	2	2	1	1	1	4	3	4	5	5	19	5	4	2.66667	1	43.4378	24.7882	13.4466	1	6
2718	1	1	2	2	2	1	1	1	1	3	3	6	4	5	12	3	22	1	3	61.2124	11.6148	#NULL!	#NULL!	4
2719	1	2	1	1	2	3	2	0	1	2	3	1	5	7	19	8	62	3.33333	3.83333	42.4438	50.9355	#NULL!	#NULL!	3
2721	2	1	1	2	2	2	1	0	0	3	1	6	2	21	0	0	0	3.44444	2.83333	59.5598	30.9161	#NULL!	#NULL!	#NULL!
2722	2	2	1	2	3	1	1	0	0	3	3	6	3	12	17	4	5	2.33333	2	60.6009	35.5087	11.5699	#NULL!	2
2723	2	2	2	1	3	1	2	1	1	3	4	5	6	14	#NULL!	5	18	2.88889	3.33333	12.5128	34.809	#NULL!	#NULL!	#NULL!
2724	8	2	1	2	1	3	1	1	0	1	4	5	3	10	17	7	30	2.33333	3.5	38.5771	41.1401	10.9809	#NULL!	#NULL!
2725	10	1	1	2	2	4	1	0	0	1	3	6	1	24	3	0	5	1	1	60.7586	33.6932	7.15068	1	6
2727	6	1	3	1	4	2	1	1	0	1	3	5	1	7	9	6	16	2.33333	2.66667	53.3381	35.0031	5.35616	#NULL!	1
2728	10	2	2	3	2	3	2	0	1	3	2	1	0	23	12	7	64	1.88889	2.33333	23.8609	49.0279	11.9836	0	#NULL!
2729	2	2	1	2	2	3	3	1	0	3	2	6	1	5	3	3	22	3.44444	3.66667	61.4068	18.5607	#NULL!	#NULL!	11
2730	1	2	1	3	4	4	1	1	0	1	3	6	3	#NULL!	#NULL!	#NULL!	#NULL!	#NULL!	#NULL!	#NULL!	#NULL!	#NULL!	#NULL!	0
2731	2	2	1	2	2	3	1	1	0	3	2	6	4	9	17	6	3	2.44444	2.33333	45.8219	40.9269	7.02466	1	5
2732	5	2	1	4	3	3	1	1	0	3	2	2	4	5	23	6	57	4.33333	4.83333	14.762	42.1151	7.95616	1	10
2733	6	2	1	3	1	3	1	1	0	1	3	5	3	10	#NULL!	4	35	1	1.5	43.5519	49.6837	#NULL!	#NULL!	#NULL!
2734	10	2	1	2	1	3	1	0	0	1	3	1	6	5	20	3	11	1	1	45.5715	34.7971	#NULL!	#NULL!	2
2735	3	1	1	2	3	2	3	#NULL!	0	3	3	2	2	14	15	7	96	2.88889	4.5	41.6499	29.6832	#NULL!	#NULL!	5
2737	6	1	1	2	3	2	1	1	0	1	3	4	4	8	19	8	52	2.66667	4.33333	37.3393	39.9588	0.0383562	#NULL!	#NULL!
2738	12	2	2	2	2	3	1	1	1	1	3	6	1	7	12	7	37	3.11111	1	61.0841	35.8676	20.0274	1	1
2739	3	2	1	2	3	3	4	0	0	1	3	3	5	16	23	8	49	1	1	49.6579	27.6121	3.93151	0	5
2740	11	2	1	2	1	4	1	0	0	1	2	4	8	11	25	2	40	2	2.83333	49.9006	27.4158	#NULL!	#NULL!	2
2741	2	2	1	2	4	2	1	1	1	4	3	6	2	14	19	5	12	1	2	33.0596	28.2681	7.07397	#NULL!	9
2742	5	1	1	2	2	3	1	1	0	3	4	1	1	21	10	1	11	1	1	52.225	37.5511	10.5738	0	#NULL!
2744	9	1	1	1	3	2	2	1	0	3	3	2	8	13	12	5	47	1.33333	2.5	46.6209	39.525	#NULL!	#NULL!	5
2745	12	3	2	1	2	3	3	1	1	3	3	4	0	18	14	5	21	1	1	27.7515	37.8002	25.5863	1	10
2746	6	1	1	2	2	2	1	1	0	3	3	6	2	6	16	5	46	2	2.5	44.8111	45.7973	8.60274	0	4
2747	3	2	1	3	3	2	4	0	1	1	3	1	5	6	26	6	130	3	4.16667	34.2232	31.3426	#NULL!	#NULL!	9
2749	7	1	2	1	2	1	1	1	1	1	2	6	5	15	8	5	21	2.88889	3.83333	33.0532	39.3542	7.2	1	8
2750	2	2	1	2	3	2	1	1	1	1	4	6	0	9	19	5	22	1	1.66667	38.0369	28.6351	18.5875	0	#NULL!
2751	12	3	1	1	2	2	1	1	1	1	3	5	1	11	7	6	50	1	2.5	54.5909	41.8796	#NULL!	#NULL!	4
2752	1	3	1	1	2	2	1	0	1	3	3	6	1	15	0	3	14	2.11111	2.33333	29.0172	37.3066	#NULL!	#NULL!	4
2753	1	2	1	1	2	1	3	0	1	3	#NULL!	#NULL!	#NULL!	#NULL!	#NULL!	#NULL!	#NULL!	#NULL!	#NULL!	#NULL!	#NULL!	#NULL!	#NULL!	#NULL!
2754	5	2	1	2	1	3	1	1	1	1	3	5	6	#NULL!	8	3	46	#NULL!	3	35.0139	37.9457	0.0821918	0	1
2756	2	2	1	1	2	4	1	1	0	1	3	6	0	15	0	1	0	2.33333	2.5	30.5277	32.9033	#NULL!	#NULL!	5
2757	8	2	1	2	3	3	1	1	0	1	3	4	6	5	27	4	68	3	2	35.2871	30.8597	#NULL!	#NULL!	2
2758	8	2	1	2	3	1	1	1	0	1	3	5	5	21	13	3	64	1	1	55.9391	39.915	#NULL!	#NULL!	3
2759	1	3	1	1	2	1	1	0	1	3	4	4	7	7	11	3	48	1.88889	2.66667	29.1066	35.4244	4.09041	1	#NULL!
2763	5	2	1	2	1	3	1	1	1	1	4	4	3	7	20	7	53	2.66667	3.5	13.242	42.1767	#NULL!	#NULL!	#NULL!
2755	2	2	1	1	2	2	1	1	1	3	4	6	3	13	16	2	1	1.11111	4.83333	36.7437	34.4829	24.0466	1	#NULL!
2764	5	2	1	2	3	3	1	1	0	3	3	5	5	19	21	3	4	2.11111	1	52.3523	37.9542	#NULL!	#NULL!	5
2762	12	3	1	1	2	1	1	1	1	3	4	6	1	11	10	3	74	2.22222	2	41.6035	41.3605	#NULL!	#NULL!	#NULL!
2766	3	1	1	2	3	3	3	1	0	3	2	6	4	8	9	5	0	5	3.5	48.4993	47.5722	#NULL!	#NULL!	8
2767	5	2	1	2	3	2	1	1	0	1	2	5	5	5	26	4	38	3.88889	4	50.7351	30.5937	5.02466	1	11
2768	4	2	1	2	4	2	1	#NULL!	1	1	4	1	3	10	11	4	48	2.44444	2	30.9174	51.9821	5.93151	1	#NULL!
2769	3	2	1	2	3	1	3	0	1	1	3	4	7	10	17	8	96	2.77778	3.33333	35.6553	36.5013	#NULL!	#NULL!	11
2770	9	2	1	1	3	2	1	1	1	1	3	5	4	7	14	6	112	1.55556	1.66667	40.0026	36.0379	#NULL!	#NULL!	7
2771	4	2	1	1	1	2	1	1	1	1	4	5	0	19	8	4	68	1.44444	2.5	46.4602	31.944	22.8144	0	#NULL!
2772	4	2	2	1	2	3	1	0	0	3	1	6	1	17	6	2	4	2.11111	1.5	29.2179	45.4144	0.0794521	0	#NULL!
2773	1	3	1	1	2	1	1	0	1	3	3	6	7	19	1	2	45	3.44444	2	59.7978	39.6546	#NULL!	#NULL!	1
2774	7	1	1	3	4	3	3	1	1	3	3	6	2	21	1	0	43	1.66667	2	58.1122	31.7157	#NULL!	#NULL!	2
2775	7	1	1	2	2	3	3	1	0	3	3	5	0	19	6	2	42	1.77778	1.5	49.0386	35.7046	11.5699	1	#NULL!
2779	11	2	1	2	1	3	3	1	1	1	3	6	1	12	11	6	102	1	2.16667	54.5388	33.9298	#NULL!	1	2
2781	11	3	1	2	1	2	1	1	0	1	4	2	3	5	20	3	21	2.55556	1.83333	29.1978	44.8337	2.97557	1	#NULL!
2782	2	2	2	1	2	3	1	1	1	1	4	3	6	18	18	4	36	1.11111	2.5	20.9039	32.8012	13.6137	1	#NULL!
2783	9	2	1	2	3	3	1	0	0	1	3	1	1	11	19	3	11	1.77778	3	40.0139	21.3067	#NULL!	#NULL!	1
2784	2	2	1	2	2	2	1	0	#NULL!	3	4	6	5	10	16	5	9	2.22222	2	36.7342	47.6345	#NULL!	#NULL!	#NULL!
2795	2	2	1	2	2	1	1	1	1	2	2	5	3	5	14	6	16	1	1	50.6432	39.3196	21.6274	1	1
2803	3	2	1	1	2	2	1	0	1	1	3	5	3	13	14	4	30	1	2	40.2016	29.9001	16.6301	1	9
2807	9	1	2	1	#NULL!	3	1	1	0	3	3	6	2	10	12	8	33	2.66667	2.16667	35.4282	35.0055	4.42466	#NULL!	10
2808	8	2	1	2	3	4	1	0	0	3	2	1	8	6	22	1	18	2.88889	3	51.6165	32.2354	#NULL!	#NULL!	3
2804	2	2	1	3	2	2	1	1	1	1	3	5	4	13	25	3	49	3	2.83333	17.6359	35.3056	13.9616	0	3
2806	12	3	2	1	2	1	1	1	1	3	4	6	0	15	15	3	69	2	2	43.6635	37.6635	#NULL!	#NULL!	#NULL!
2809	11	3	1	3	2	4	1	1	0	1	4	6	0	8	0	4	4	2.66667	2	59.6365	36.6672	#NULL!	1	#NULL!
2810	9	2	1	1	2	2	1	1	1	3	3	5	2	9	4	3	23	2.66667	2.33333	58.945	20.575	19.0849	#NULL!	4
2811	4	2	1	2	2	2	1	#NULL!	0	1	3	2	2	8	13	3	65	1.88889	1.83333	56.9866	28.5749	29.8658	1	3
2812	11	2	2	2	3	2	2	1	0	1	4	3	1	21	14	6	42	2.88889	2.33333	25.6536	36.0466	#NULL!	#NULL!	#NULL!
2799	5	1	1	2	3	2	1	1	0	3	2	2	5	5	18	7	69	3	3.66667	44.3547	51.0517	#NULL!	#NULL!	8
2813	2	2	1	2	2	4	1	1	1	3	3	6	7	5	11	2	21	2.11111	3.33333	41.5106	20.351	#NULL!	#NULL!	9
2814	3	2	1	1	2	3	1	0	#NULL!	1	2	6	8	7	10	5	67	1.66667	1	56.8728	44.0311	2.6396	0	#NULL!
2817	2	1	3	#NULL!	2	1	1	0	1	1	4	2	6	19	#NULL!	5	54	2.88889	2.83333	50.3849	44.3506	#NULL!	#NULL!	#NULL!
2818	2	1	1	2	2	3	1	0	0	1	2	6	5	5	25	3	12	3.55556	4.16667	46.0797	29.7445	#NULL!	#NULL!	#NULL!
2819	3	2	1	3	2	1	1	0	1	3	2	1	5	12	20	4	30	1	3.33333	15.3291	41.4065	16.6466	0	6
2821	10	3	1	2	4	3	1	0	0	1	3	5	6	5	25	7	4	3	5	44.5435	31.0293	2.34453	1	#NULL!
2822	3	2	1	2	2	4	1	0	0	3	2	3	0	14	15	2	95	1	2.5	25.2295	43.257	6.69153	0	#NULL!
2823	3	2	2	1	3	2	2	0	0	3	2	5	6	14	3	0	0	#NULL!	2.33333	54.0308	44.0843	18.8746	0	4
2796	5	3	1	1	4	4	1	1	0	1	3	5	3	10	18	8	49	1.75	4	17.7449	28.5374	#NULL!	#NULL!	7
2824	11	2	1	2	1	3	1	1	0	1	4	6	4	#NULL!	0	8	98	1.88889	1	52.4028	28.5776	3.06312	1	#NULL!
2825	8	1	1	2	1	3	1	1	0	2	4	6	2	14	6	1	24	4.44444	3.83333	33.9893	40.7635	#NULL!	#NULL!	#NULL!
2826	8	1	1	2	2	3	1	1	0	1	3	6	1	24	6	1	54	2	3.5	58.1515	35.3089	#NULL!	#NULL!	1
2827	1	2	1	2	2	2	1	1	1	3	3	6	9	5	20	7	20	4	2.66667	53.7165	35.5363	#NULL!	#NULL!	3
2828	1	2	1	3	2	3	1	0	0	3	3	2	7	8	22	6	21	3	4.66667	49.0642	24.0359	0.186301	0	6
2830	9	1	1	2	2	2	1	0	0	3	3	1	9	6	23	4	9	2.88889	3.66667	46.7702	32.7472	#NULL!	#NULL!	#NULL!
2829	2	1	2	1	4	1	1	0	0	1	3	3	8	5	27	5	39	3.77778	#NULL!	27.8105	36.2724	0.39726	0	11
2831	12	2	1	3	3	2	1	1	1	1	3	2	7	6	29	8	50	3.33333	4.33333	37.5597	32.4174	#NULL!	#NULL!	6
2832	3	2	1	1	3	1	1	0	1	1	3	6	4	6	27	6	28	#NULL!	2.66667	56.4636	29.5909	4.48767	1	2
2839	7	2	2	1	4	3	4	1	0	3	3	5	3	#NULL!	17	3	1	3.11111	2.5	54.8523	33.218	1.94247	1	6
2841	1	1	1	3	4	3	1	0	1	3	2	6	9	14	10	2	29	1	2.33333	50.2641	28.0549	#NULL!	#NULL!	4
2842	11	2	1	2	1	3	1	1	0	1	3	2	7	11	17	4	106	2.33333	3.5	40.666	34.6298	13.0658	#NULL!	7
2844	11	2	1	2	3	3	1	1	0	4	4	3	3	11	7	2	19	2.22222	2	42.8977	31.8214	#NULL!	1	#NULL!
2802	5	2	1	2	3	4	1	1	0	3	3	6	2	13	17	2	18	1	1	54.9689	42.709	16.6521	1	3
2845	10	3	1	2	1	2	1	1	0	2	4	6	1	6	26	4	11	1	1	15.8559	29.1743	25.6603	1	#NULL!
2847	12	3	1	1	3	3	2	1	1	2	3	6	2	15	7	0	24	1	2	56.6836	42.0532	29.6603	#NULL!	1
2848	11	2	1	1	1	3	1	1	0	1	4	6	4	7	5	3	32	2.22222	2.66667	34.328	31.4046	#NULL!	#NULL!	#NULL!
2836	5	1	3	1	3	2	1	1	0	1	3	3	5	15	18	6	44	2.88889	3.83333	27.2096	42.4978	0.268493	1	7
2850	4	1	1	1	3	2	1	1	0	1	4	6	4	20	21	4	16	3.33333	4.5	29.8582	40.7542	#NULL!	#NULL!	#NULL!
2851	2	1	1	2	2	3	1	1	0	2	2	5	7	6	11	0	26	1.66667	1.66667	45.9505	39.7425	#NULL!	#NULL!	#NULL!
2853	1	1	1	1	3	1	2	1	1	3	3	5	5	13	5	7	51	3.66667	1.66667	60.7139	33.6864	7.67123	1	1
2855	11	2	1	1	3	3	1	1	1	1	3	2	#NULL!	19	3	6	30	#NULL!	1	60.4847	34.4791	#NULL!	1	6
2856	1	2	1	1	2	2	1	1	1	3	3	4	6	7	24	4	13	3.66667	4.33333	23.6068	39.6593	#NULL!	#NULL!	11
2857	11	2	1	2	4	2	4	1	1	1	3	2	5	10	28	4	50	2.88889	4	34.9489	39.0816	#NULL!	#NULL!	4
2858	10	2	1	2	2	3	1	0	0	3	1	5	2	16	6	6	84	2.88889	3.66667	46.2939	29.3377	3.89315	1	#NULL!
2859	4	2	1	1	3	2	1	1	0	3	3	4	1	5	15	4	54	3	4.83333	30.2905	38.0464	#NULL!	#NULL!	10
2860	11	2	1	2	1	4	1	1	0	1	3	2	5	12	28	5	74	4	1.16667	32.0219	36.4869	#NULL!	#NULL!	5
2861	4	1	1	2	3	4	1	1	0	1	3	4	4	6	9	0	3	2.11111	2.83333	46.5566	33.674	0.624658	0	7
2862	4	3	1	3	2	3	1	#NULL!	0	1	4	5	3	5	7	5	67	2.33333	1	1.41799	54.3448	19.1918	1	#NULL!
2863	7	3	2	1	3	2	1	1	1	3	4	6	1	#NULL!	1	0	8	1.33333	2	57.954	35.9042	16.1205	1	#NULL!
2864	7	1	1	3	1	3	1	1	0	1	2	4	3	5	14	4	46	2.22222	2	50.849	42.7418	1.16164	1	#NULL!
2867	11	2	1	2	4	2	1	1	0	1	3	1	5	6	24	6	103	3	1.5	34.938	39.3892	#NULL!	#NULL!	9
2869	11	2	1	2	4	2	1	1	0	1	3	2	6	9	15	8	73	2.44444	2.66667	26.1731	38.6485	#NULL!	#NULL!	4
2865	2	2	1	2	2	3	1	1	0	1	3	4	7	6	24	8	55	3.88889	4.66667	46.3244	38.3701	10.3474	1	8
2870	2	2	2	1	2	3	2	1	0	3	2	5	3	18	12	1	7	2.77778	2.33333	45.9293	46.8324	27.1342	1	#NULL!
2872	10	1	1	2	2	2	1	0	0	3	3	3	9	7	18	5	31	1.66667	2	27.7004	53.8597	8.14247	0	8
2838	5	2	1	2	1	3	2	1	0	3	1	5	#NULL!	21	8	2	22	2	2	57.1426	28.146	#NULL!	#NULL!	#NULL!
2876	11	2	1	1	4	2	1	1	0	1	3	6	4	20	12	2	33	1	4.16667	48.503	38.34	#NULL!	#NULL!	10
2878	4	2	1	1	2	2	1	1	0	1	4	5	4	5	27	1	#NULL!	#NULL!	#NULL!	41.9936	45.7845	6.26266	1	#NULL!
2879	8	1	1	2	3	2	1	1	0	3	3	6	5	10	29	2	6	2	3.66667	20.4577	60.6293	#NULL!	#NULL!	1
2880	8	3	1	1	2	1	1	1	1	1	4	6	1	5	6	8	24	1	1	39.0757	41.91	#NULL!	#NULL!	#NULL!
2881	8	1	1	2	4	3	1	1	0	2	2	6	3	19	6	5	35	3.33333	2	57.0687	41.8762	#NULL!	#NULL!	1
2882	8	3	1	2	3	3	1	1	1	1	4	6	2	18	16	3	13	1	1	26.0973	41.8663	#NULL!	#NULL!	#NULL!
2884	1	3	1	1	2	1	1	0	1	3	4	5	7	14	14	3	2	2.22222	4.33333	44.7878	37.7904	#NULL!	#NULL!	#NULL!
2886	7	1	1	2	1	1	2	1	0	3	3	6	3	13	10	1	32	2.11111	1.33333	46.8193	35.7412	2.14518	0	2
2883	2	2	1	2	2	3	1	0	0	1	4	5	8	14	12	2	25	2.44444	2	23.294	49.818	#NULL!	#NULL!	#NULL!
2887	3	1	2	1	3	1	2	1	0	3	3	6	1	#NULL!	4	0	0	2.33333	5	61.0841	35.8676	18.4621	0	#NULL!
2888	3	1	2	1	3	1	3	1	0	2	3	6	3	9	3	2	0	2.66667	4.83333	60.7586	33.6932	18.4621	0	5
2890	1	2	1	3	2	3	1	1	1	3	3	1	5	18	10	4	2	1.11111	1	34.8053	41.3105	0.178082	1	8
2892	11	2	1	2	1	4	1	1	0	1	4	3	6	7	28	7	61	2	2	28.6527	42.683	#NULL!	#NULL!	#NULL!
2893	7	3	1	1	4	3	3	1	1	3	3	2	1	11	14	7	55	2.88889	2.66667	44.3468	31.8648	#NULL!	#NULL!	6
2894	7	2	1	3	2	2	1	1	1	1	3	6	3	21	25	3	39	3	2.66667	55.0095	26.1935	12.1425	1	5
2895	2	2	1	3	3	3	1	0	1	1	2	4	7	12	6	5	39	1.77778	3.66667	42.0969	29.4165	#NULL!	#NULL!	#NULL!
2898	11	3	1	3	3	4	1	1	0	3	4	1	7	5	30	5	143	3.88889	3	24.3627	30.5501	#NULL!	#NULL!	#NULL!
2899	10	2	1	2	1	3	1	0	0	3	2	4	3	16	18	7	52	1.22222	1.66667	55.9553	23.7623	8.91233	1	4
2900	2	2	1	3	2	2	1	0	1	3	4	3	4	5	14	4	5	4.11111	3	22.7544	41.8839	#NULL!	#NULL!	#NULL!
2901	2	2	2	1	2	3	2	0	1	2	3	6	4	9	18	4	5	2.77778	3	26.9688	43.4803	#NULL!	#NULL!	6
2902	11	2	3	3	4	2	1	1	1	1	4	3	7	7	18	1	76	3	2	48.9388	46.7099	#NULL!	#NULL!	#NULL!
2903	11	2	1	2	3	2	1	1	0	3	4	1	7	5	27	5	6	5	4	11.5274	36.7833	#NULL!	#NULL!	#NULL!
2891	12	2	1	3	3	1	1	1	1	3	3	5	3	15	26	8	68	2.33333	5	36.5198	30.5484	#NULL!	#NULL!	9
2833	5	1	2	1	3	3	1	1	0	4	1	5	1	17	6	1	4	1.66667	2.16667	52.8682	37.7245	#NULL!	#NULL!	#NULL!
2906	9	2	2	1	2	3	1	1	0	3	3	5	6	12	8	5	1	1.33333	2.16667	43.9438	38.7158	#NULL!	#NULL!	3
2907	2	3	1	2	4	3	3	0	0	3	3	6	4	#NULL!	14	3	37	1.77778	1.5	53.6956	35.3126	#NULL!	#NULL!	5
2908	2	2	1	3	2	2	1	0	1	1	3	4	0	11	14	2	6	2.44444	2	59.9733	34.4664	#NULL!	#NULL!	2
2909	11	1	1	2	3	2	1	1	0	1	4	5	1	16	10	5	57	2.11111	2	59.3109	34.4928	#NULL!	1	#NULL!
2911	8	1	1	2	1	3	1	1	0	1	4	2	2	21	7	5	72	1.44444	3.33333	55.7102	29.5469	#NULL!	#NULL!	#NULL!
2912	8	2	1	3	2	2	1	1	1	1	4	4	7	6	6	4	102	1	1	25.874	31.7474	#NULL!	#NULL!	#NULL!
2913	12	3	1	1	1	2	1	1	1	1	3	6	2	11	8	4	67	2.11111	2.33333	26.7775	37.4339	#NULL!	#NULL!	12
2914	11	1	3	2	3	3	1	1	0	1	4	6	3	19	21	4	66	1.33333	1.66667	39.8085	21.7138	7.70959	1	#NULL!
2915	2	2	1	3	3	3	1	0	0	1	3	5	6	6	20	7	58	4	4	37.5417	26.7061	#NULL!	#NULL!	9
2916	10	2	1	2	2	3	1	1	0	2	4	6	1	14	21	7	4	3	1.66667	33.945	39.3987	9.79452	1	#NULL!
2917	1	1	3	2	2	2	1	0	1	3	3	6	4	21	20	0	19	3.66667	2	47.7364	34.8252	#NULL!	#NULL!	7
2918	4	3	1	1	2	3	1	#NULL!	1	3	2	6	6	11	10	3	9	2.44444	1	15.845	38.5391	18.1699	1	4
2920	10	2	1	2	2	1	3	1	0	1	3	3	1	#NULL!	9	8	71	2.33333	2.5	53.6296	35.3582	8.64658	1	2
2921	4	3	1	1	3	1	3	1	0	2	4	6	2	20	20	3	18	1	2	7.9633	49.1103	#NULL!	#NULL!	#NULL!
2922	1	3	1	1	2	2	1	1	1	3	4	6	5	10	9	4	12	1.66667	1	34.5718	38.6222	10.7546	1	#NULL!
2923	2	2	1	4	2	2	1	0	0	1	3	5	3	5	15	2	32	2.33333	2.33333	25.653	41.8623	#NULL!	#NULL!	1
2924	11	1	1	1	1	3	1	1	0	1	4	4	1	16	2	1	42	1	1.83333	59.3109	34.4928	0.663014	#NULL!	#NULL!
2926	5	3	1	1	2	1	1	1	1	1	4	6	1	#NULL!	0	1	11	2	1	51.8842	35.5073	16.7205	#NULL!	#NULL!
2927	2	2	2	2	2	1	2	1	0	3	4	6	6	12	26	7	25	4.11111	3.33333	11.179	55.6022	#NULL!	#NULL!	#NULL!
2929	4	1	1	2	3	2	1	1	0	1	3	5	2	18	30	6	157	2	1	37.4117	32.0593	3.80548	1	2
2930	11	2	1	2	2	3	1	1	0	1	4	6	1	12	5	3	88	1.33333	2	54.5052	36.5545	#NULL!	#NULL!	#NULL!
2931	12	3	1	1	2	1	1	1	1	3	3	5	1	15	6	7	59	1.44444	2	55.9616	35.1021	#NULL!	#NULL!	1
2932	1	2	1	1	2	1	3	0	1	3	3	6	1	21	3	1	3	1	1	58.2029	32.3275	#NULL!	#NULL!	4
2933	2	2	3	2	2	4	3	1	1	1	4	4	5	6	18	4	50	1.44444	1.66667	62.5104	24.1113	#NULL!	#NULL!	#NULL!
2934	2	1	1	3	1	3	3	1	0	3	2	6	3	21	28	6	51	2.22222	4	39.2586	30.5163	0.810959	1	#NULL!
2935	2	1	1	2	2	3	1	1	0	4	3	6	4	9	12	9	23	2.22222	2	60.2867	22.97	#NULL!	#NULL!	1
2936	1	2	1	1	2	3	1	1	1	1	3	5	7	15	8	2	26	2	1	57.2409	31.1253	17.2521	1	2
2937	11	2	1	2	1	3	1	1	0	1	4	4	5	11	22	3	62	1	2.66667	41.4831	31.8952	#NULL!	#NULL!	#NULL!
2938	1	2	1	1	2	1	1	1	1	3	4	3	3	21	13	5	93	1.33333	2	49.193	40.3403	#NULL!	#NULL!	#NULL!
2939	11	2	1	2	4	3	1	0	0	3	3	5	5	9	15	7	36	2.22222	1	42.6679	32.3089	#NULL!	#NULL!	9
2834	5	2	1	3	2	3	1	1	0	1	2	3	6	10	18	6	38	1.42857	2.33333	49.4865	37.8267	0.646575	0	2
2940	11	2	1	2	2	2	1	1	0	1	4	5	2	13	22	2	34	2.88889	3.66667	33.0863	30.406	10.1425	1	#NULL!
2941	4	2	1	2	3	4	1	1	1	1	4	6	6	6	10	4	70	1	2.16667	53.6803	39.119	#NULL!	#NULL!	#NULL!
2942	5	2	1	1	3	1	1	1	1	3	3	6	1	5	8	6	47	1	1	42.7337	31.6117	29.737	1	#NULL!
2943	11	2	1	2	4	2	1	1	1	3	4	2	4	10	29	3	63	1.44444	2.83333	24.4793	39.8745	#NULL!	#NULL!	#NULL!
2944	8	2	1	2	2	2	1	1	0	1	4	3	0	5	12	2	42	4.66667	1	25.502	19.9085	#NULL!	#NULL!	#NULL!
2945	2	1	3	2	2	2	1	0	1	3	3	6	4	6	#NULL!	0	26	2.44444	2.83333	58.9343	37.1077	2.73823	0	3
2946	7	1	2	1	2	2	2	1	0	1	4	6	2	9	24	1	0	2.66667	4	34.7476	44.1913	6.09863	0	#NULL!
2947	9	2	2	1	3	2	2	1	0	3	3	5	4	9	12	4	0	2.11111	1.5	42.0855	40.8108	#NULL!	#NULL!	6
2948	7	1	1	2	3	2	1	1	0	1	3	4	2	7	6	3	38	1.88889	4	54.5361	29.3339	#NULL!	#NULL!	#NULL!
2949	3	2	1	2	3	1	1	0	0	4	2	4	1	13	12	3	14	2.22222	3.66667	55.4452	31.9578	#NULL!	#NULL!	7
2950	3	3	1	1	3	1	3	1	1	3	3	6	2	6	10	2	13	2	2	53.1635	34.1595	2.03562	1	9
2951	9	2	2	1	1	1	1	1	1	3	3	2	7	10	22	4	17	2.22222	3.16667	33.2222	40.4396	#NULL!	#NULL!	4
2952	9	1	1	2	2	3	1	1	0	3	2	6	6	9	7	2	57	1	1.66667	59.4692	34.2992	2.7847	#NULL!	4
2953	7	2	1	3	2	2	1	1	0	3	3	1	5	10	18	5	85	2.11111	4.16667	21.36	41.88	#NULL!	#NULL!	6
2954	7	1	1	2	4	3	1	1	0	3	3	3	0	5	10	5	42	2	2	35.8596	40.8026	#NULL!	#NULL!	4
2955	11	2	3	1	3	1	1	1	1	1	4	6	5	18	21	5	24	3.55556	2	50.4292	40.7624	#NULL!	#NULL!	#NULL!
2956	3	2	1	2	3	4	3	0	0	1	3	1	6	18	23	9	7	3.44444	1.5	14.1824	42.5194	#NULL!	#NULL!	6
2957	2	2	1	4	3	3	1	1	1	1	2	1	7	8	18	6	34	2.77778	2.33333	18.2008	53.3621	#NULL!	#NULL!	#NULL!
2958	7	2	1	3	2	4	1	1	0	1	3	6	3	5	26	5	32	4	4.16667	34.0916	29.7395	11.663	0	#NULL!
2959	3	2	2	1	3	2	1	0	1	3	3	6	5	12	16	3	33	1	1.16667	54.9451	35.5361	#NULL!	#NULL!	6
2960	5	2	2	1	2	3	1	1	0	1	4	5	1	22	0	1	42	1.33333	2	54.0053	35.125	#NULL!	#NULL!	#NULL!
2962	3	2	1	2	3	3	3	0	0	1	3	3	5	11	26	2	24	2.77778	3.33333	52.0964	31.0854	#NULL!	#NULL!	8
2963	2	3	1	2	1	4	1	0	0	1	4	3	3	5	30	4	31	3.77778	3.33333	33.4601	30.317	#NULL!	#NULL!	#NULL!
2964	3	2	1	2	3	3	3	1	0	3	4	2	2	10	27	5	105	2.33333	3.33333	42.6203	34.8854	#NULL!	#NULL!	#NULL!
2966	2	1	1	2	2	2	3	1	0	3	3	6	6	21	12	0	3	1.88889	2	56.4694	40.4876	#NULL!	#NULL!	1
2967	10	2	1	4	3	3	1	0	0	1	2	4	3	8	10	1	67	#NULL!	2.66667	58.4543	23.3822	#NULL!	#NULL!	3
2968	2	1	1	1	2	2	2	1	0	1	2	#NULL!	3	12	22	5	33	2.66667	2.66667	34.3522	29.132	0.0109589	#NULL!	7
2969	1	2	1	2	2	2	1	1	1	3	3	6	7	13	11	6	56	1	1.16667	39.9826	44.6972	20.0055	1	3
2798	5	2	1	3	2	3	1	1	0	1	3	5	4	8	29	7	71	2.44444	1	17.8122	29.1514	#NULL!	#NULL!	10
2970	3	2	1	2	3	3	1	0	0	1	2	4	3	15	19	5	45	1	3.33333	24.345	37.9665	1.27123	1	6
2972	1	1	3	4	3	1	1	0	1	1	3	1	8	8	28	9	42	3.44444	3.83333	33.0047	35.3711	#NULL!	#NULL!	7
2973	1	1	1	1	2	2	1	#NULL!	1	3	4	6	5	13	14	5	50	4.55556	2.33333	47.1572	37.7856	#NULL!	#NULL!	#NULL!
2977	11	3	3	3	4	1	1	1	1	3	4	#NULL!	5	7	19	5	62	2.66667	2.33333	32.1624	35.1794	#NULL!	#NULL!	#NULL!
2978	2	2	2	1	2	1	1	1	0	3	4	5	3	13	15	2	6	2.11111	2	40.4454	34.6788	13.7644	1	#NULL!
2979	9	2	2	1	2	2	1	1	0	3	3	5	3	12	8	4	50	1.33333	1.16667	59.06	26.1897	#NULL!	#NULL!	2
2980	10	1	3	4	2	3	1	1	1	1	3	3	8	11	26	8	93	3.44444	3.16667	36.6593	33.4666	#NULL!	#NULL!	13
2981	11	2	1	2	3	2	1	1	0	3	4	2	4	7	22	5	31	3.44444	4	38.7552	34.8659	#NULL!	#NULL!	#NULL!
2975	5	2	1	1	3	1	1	1	0	3	3	5	4	9	8	2	16	2	1	50.3125	36.3588	12.6301	1	#NULL!
2982	6	2	1	1	3	2	3	0	0	2	3	6	7	18	5	5	18	1.33333	1.83333	59.872	29.7907	#NULL!	#NULL!	3
2983	6	1	1	2	3	3	1	0	0	1	3	5	3	6	28	1	36	3.11111	4	35.316	33.8972	#NULL!	1	12
2984	6	2	1	2	3	3	1	0	0	1	3	6	2	9	15	8	8	2.33333	3.83333	42.547	31.4123	14.1918	1	#NULL!
2985	2	2	1	2	2	1	1	0	1	3	3	6	4	10	5	4	19	2.66667	2	37.6345	26.8564	#NULL!	#NULL!	9
2986	9	2	2	1	2	1	2	1	0	3	3	5	4	10	15	2	44	1.55556	2.83333	44.1553	31.868	#NULL!	#NULL!	5
2987	9	2	1	1	3	3	2	1	0	3	2	6	5	25	4	0	2	1.22222	1.66667	60.4847	34.4791	#NULL!	#NULL!	6
2988	1	1	1	2	2	3	1	1	1	3	2	6	6	5	6	3	24	3.66667	1	61.8832	31.4783	#NULL!	#NULL!	#NULL!
2989	10	2	1	2	2	3	3	0	0	1	4	5	4	14	5	4	82	1.33333	1.66667	56.8697	32.8645	6.22192	0	#NULL!
2990	6	1	1	2	2	4	1	1	0	1	3	6	8	6	18	5	0	5	1.8	53.4987	33.1405	0.167123	0	#NULL!
2991	4	2	1	4	3	3	1	1	0	1	4	3	3	5	22	7	11	4.44444	5	45.3533	23.9237	2.76021	1	#NULL!
2992	8	2	1	2	3	3	1	1	0	1	2	4	1	5	8	0	0	2	2	13.8253	39.9319	#NULL!	#NULL!	11
2993	8	2	2	1	2	4	1	1	0	1	2	6	1	5	15	0	26	2	2.66667	52.5598	43.6527	#NULL!	#NULL!	#NULL!
2994	8	2	1	3	1	3	1	0	0	1	4	4	5	18	14	8	33	1.44444	3.5	50.1559	28.8741	#NULL!	#NULL!	#NULL!
2995	7	1	1	1	3	1	2	1	0	1	3	6	0	25	23	5	14	2.77778	3.33333	40.4837	34.1304	3.57534	1	2
2996	9	2	1	1	2	1	1	1	1	1	3	3	6	5	24	7	76	2.88889	2	29.7016	31.9407	#NULL!	#NULL!	7
2997	10	1	1	2	2	3	1	1	0	3	2	5	4	17	3	2	20	2.33333	2.16667	60.3665	28.8943	0.569863	1	4
2875	5	1	1	2	2	1	1	1	1	4	3	5	3	17	19	2	27	1	1	58.9354	26.7367	#NULL!	#NULL!	1
2998	9	2	1	2	2	2	1	1	0	3	2	6	5	12	6	5	34	1.44444	1.5	57.5173	28.178	#NULL!	#NULL!	2
2999	10	1	1	2	2	3	1	0	0	2	3	3	5	6	19	8	21	2.77778	1.33333	54.4321	35.7479	6.29576	#NULL!	6
3000	2	2	1	3	2	1	2	1	1	3	3	6	4	25	16	5	21	4.33333	2	28.5985	43.4452	#NULL!	#NULL!	6
2871	5	2	2	3	2	4	1	1	0	2	2	6	4	5	15	2	24	1	1	58.3204	43.2315	#NULL!	#NULL!	7
3001	1	2	1	2	2	3	1	0	1	3	2	6	6	21	3	1	14	1.88889	1.16667	61.0841	35.8676	#NULL!	#NULL!	#NULL!
3002	1	1	1	2	2	3	1	1	0	3	2	#NULL!	5	12	8	3	22	2.44444	3.33333	48.3807	32.0176	2.33675	0	1
3003	11	2	1	2	4	3	1	1	0	3	4	4	5	17	18	7	65	2.88889	2.83333	55.0404	30.0276	#NULL!	#NULL!	#NULL!
3004	4	2	1	3	2	3	3	1	0	1	2	6	6	9	8	6	19	2.66667	3.33333	53.6243	33.3648	19.1264	1	#NULL!
3005	6	3	1	4	3	3	1	1	0	3	4	5	1	6	23	3	6	4.22222	3.5	10.0196	38.9644	1.13151	1	#NULL!
3006	7	2	2	3	1	1	1	1	1	1	4	#NULL!	5	13	14	8	92	1.11111	3.66667	38.5952	28.0741	0.0575342	0	#NULL!
3007	7	2	1	1	1	1	1	1	1	3	3	3	4	10	15	5	64	3.44444	4.5	41.8867	32.6479	25.2575	1	7
3008	1	1	2	1	3	1	1	1	1	3	4	6	5	14	18	5	29	2.55556	1	49.1413	35.4116	#NULL!	#NULL!	#NULL!
3009	11	2	1	2	4	4	1	1	0	1	3	3	4	11	12	8	53	2.375	1	48.3838	42.2554	13.8137	1	1
3010	9	2	1	2	3	3	1	0	0	3	3	5	4	11	11	3	31	1.44444	3.5	48.0411	27.2992	#NULL!	#NULL!	7
3011	9	2	1	2	1	3	1	1	0	3	3	6	6	5	26	3	15	2.33333	4.5	14.1701	35.5856	8.46027	#NULL!	11
3012	2	2	1	2	3	3	3	1	0	4	3	4	4	20	3	0	0	2.22222	2	57.3546	34.5157	#NULL!	#NULL!	6
3013	2	2	1	2	2	3	3	1	0	4	4	6	1	25	0	2	11	1.11111	1	60.4847	34.4791	#NULL!	#NULL!	#NULL!
2976	5	2	1	2	4	4	1	1	0	4	2	5	1	9	17	4	65	#NULL!	2.4	50.3401	25.6565	3.8137	1	4
3014	10	3	1	1	4	3	1	0	0	3	3	5	6	9	5	5	10	2	1.16667	61.0841	35.8676	#NULL!	#NULL!	1
3015	6	2	1	2	3	4	1	0	0	1	3	6	4	8	20	8	0	3	1.66667	54.147	27.7988	#NULL!	#NULL!	6
3016	8	2	2	1	2	4	1	1	0	1	2	6	1	5	15	0	26	2	2.66667	53.1591	45.0413	#NULL!	#NULL!	#NULL!
3017	8	2	1	1	3	1	1	1	1	1	4	1	4	5	6	3	22	4.44444	3	39.8329	35.4259	#NULL!	#NULL!	#NULL!
3018	8	3	1	1	3	3	1	1	0	1	2	5	4	9	8	3	5	1.44444	2	58.9649	31.7219	#NULL!	#NULL!	#NULL!
3021	6	1	1	2	2	3	1	1	0	1	3	4	1	23	19	1	1	1	2.66667	45.9015	37.0674	1.48219	0	#NULL!
3022	8	2	1	2	3	3	2	1	0	1	4	2	4	7	29	4	111	3	4	16.5726	37.9821	#NULL!	#NULL!	#NULL!
3023	11	2	1	2	1	1	1	0	0	1	4	6	0	12	6	0	14	2.22222	2	61.9323	33.6794	#NULL!	#NULL!	#NULL!
3024	11	2	1	2	3	1	1	1	0	1	4	5	3	7	7	5	67	3.33333	2	56.6677	39.6912	#NULL!	#NULL!	#NULL!
3026	2	1	1	2	2	3	1	0	1	3	3	6	2	5	3	1	0	1.77778	1.83333	60.4847	34.4791	#NULL!	#NULL!	1
3031	3	3	2	1	3	1	3	1	0	3	4	6	1	#NULL!	8	1	0	1.22222	2.33333	35.8219	26.579	21.2356	0	3
3032	3	3	2	1	3	2	2	0	0	3	2	6	5	12	16	4	1	2.66667	3	53.837	33.3708	0.50411	1	5
3033	10	2	1	2	4	3	1	0	1	1	3	6	3	21	10	7	55	2.88889	2.66667	59.7259	31.5384	#NULL!	#NULL!	1
3034	11	3	1	3	1	2	1	1	1	1	4	6	0	19	6	5	48	1.33333	2.33333	44.1295	41.1642	15.8247	1	#NULL!
3035	11	2	1	2	1	3	1	0	0	1	4	5	2	5	21	5	29	1	1	61.2027	17.0018	#NULL!	#NULL!	#NULL!
3036	4	2	2	1	3	3	2	1	0	3	2	4	1	11	9	0	0	2	2.33333	55.2174	34.9747	10.8669	1	#NULL!
3037	6	2	1	2	3	2	3	0	0	3	3	6	8	9	18	7	20	3.44444	3.66667	51.6041	27.6026	#NULL!	#NULL!	#NULL!
3039	6	1	1	2	2	4	1	1	0	1	3	6	1	13	7	6	3	5	3.33333	55.9616	35.1021	2.08767	1	5
3040	7	2	1	2	1	3	1	1	0	3	4	5	3	14	17	1	1	2.66667	2	30.0942	37.284	12.9671	1	#NULL!
3041	9	3	2	1	2	1	1	1	0	3	3	6	4	13	9	7	19	1.44444	1.33333	56.0793	46.2328	#NULL!	#NULL!	2
3042	1	1	1	2	2	1	1	0	0	3	3	1	#NULL!	25	15	2	5	1	1.66667	23.3651	21.3699	2.61008	0	1
3043	9	3	1	1	3	1	1	1	1	3	4	3	6	6	16	1	88	1.33333	1.83333	23.1085	38.2049	21.2904	#NULL!	#NULL!
3045	10	2	1	2	2	2	1	0	0	3	3	6	6	9	8	6	40	2	1	24.2323	37.9522	2.8396	0	6
3046	4	2	1	3	2	4	1	1	0	1	2	5	1	10	21	4	36	2.44444	1.16667	55.1841	33.3514	5.29315	1	#NULL!
3047	10	2	1	2	2	3	1	1	0	2	4	4	0	8	19	7	20	3	2.16667	25.7404	41.3909	#NULL!	#NULL!	#NULL!
3048	9	2	2	1	2	2	1	1	0	3	3	5	4	11	6	5	23	1.22222	1.16667	46.5852	25.8595	#NULL!	#NULL!	5
3049	4	1	1	2	3	2	1	1	0	1	3	2	2	12	10	4	61	2.55556	2.33333	12.2101	43.7278	#NULL!	#NULL!	3
3050	10	1	2	4	2	3	1	0	0	3	2	3	4	9	12	7	103	2.66667	2	54.1577	25.474	9.42192	1	8
3052	6	3	3	2	4	1	3	1	0	3	3	3	3	5	#NULL!	5	30	2.875	5	31.7739	40.3258	10.2959	#NULL!	#NULL!
3053	11	2	1	2	3	1	1	1	0	3	3	3	5	6	#NULL!	3	0	#NULL!	4	33.2535	38.5083	#NULL!	#NULL!	11
3054	9	2	2	1	4	2	3	0	0	3	3	4	5	18	6	0	13	2.88889	1	43.2398	41.9164	#NULL!	#NULL!	1
3057	10	2	2	1	2	3	2	1	0	3	3	5	6	18	5	2	16	3.22222	3.33333	42.425	41.3008	#NULL!	#NULL!	3
3058	2	2	1	2	3	1	1	1	1	3	3	6	5	10	8	2	41	2.33333	3.33333	45.0419	41.6592	#NULL!	#NULL!	9
3059	10	1	1	2	2	3	3	0	0	3	3	6	5	17	22	6	53	2.22222	1	57.651	34.5267	#NULL!	#NULL!	3
3060	6	2	1	2	3	3	1	0	0	3	3	#NULL!	4	#NULL!	13	7	61	2.44444	3	47.5974	36.6684	0.0794521	0	10
3061	12	2	1	1	2	2	1	1	0	3	3	6	4	9	27	5	57	3.55556	2.66667	31.568	31.3159	#NULL!	#NULL!	4
3062	3	2	1	2	3	2	3	0	1	1	3	5	6	18	20	8	58	1.11111	3.66667	36.9603	33.7903	12.611	0	3
3063	3	2	1	2	3	3	3	#NULL!	0	1	2	2	2	17	7	3	34	2.66667	2	15.3796	34.8359	#NULL!	#NULL!	#NULL!
3064	1	3	1	1	2	1	1	1	1	1	4	2	7	11	16	6	102	1.88889	1	18.8947	26.7652	#NULL!	#NULL!	#NULL!
3065	2	2	2	1	1	3	3	1	0	1	3	2	7	13	28	8	87	2.33333	4.33333	19.7271	41.3859	#NULL!	#NULL!	11
3066	1	2	1	1	2	3	2	0	1	3	3	4	9	8	7	4	26	2.33333	1.33333	49.0609	35.7683	18.4626	1	5
3067	11	2	1	2	3	3	1	1	1	1	3	6	6	11	18	7	50	2.55556	4.16667	42.1114	44.0046	#NULL!	#NULL!	5
3068	3	3	1	3	3	3	3	1	0	3	2	4	1	9	12	4	54	1	2	40.671	48.9061	#NULL!	#NULL!	8
3028	5	1	1	2	1	4	1	1	0	4	2	3	3	12	6	1	40	1	1	65.4501	15.9777	6.24658	1	1
3069	2	2	1	2	1	3	3	1	1	1	2	6	6	25	15	4	6	1.66667	2.33333	49.4383	43.5594	#NULL!	#NULL!	2
3056	5	1	1	2	2	3	1	0	0	1	3	6	9	7	9	0	2	1	1	54.3479	28.965	#NULL!	#NULL!	2
3074	11	2	3	2	2	3	1	1	0	1	4	3	3	9	15	5	34	4.22222	3.83333	44.3909	19.1813	#NULL!	#NULL!	#NULL!
3075	8	2	1	1	3	1	1	1	1	2	2	4	0	11	14	6	73	2	2	18.9757	34.4095	#NULL!	#NULL!	#NULL!
3076	8	2	1	3	2	3	1	1	1	1	4	4	3	12	20	5	59	2	4.83333	29.5122	46.2124	#NULL!	#NULL!	#NULL!
3077	8	2	1	3	3	2	1	1	1	1	4	6	4	12	4	4	36	1.33333	2	32.7573	35.5851	#NULL!	#NULL!	#NULL!
3078	8	2	2	1	4	3	1	1	0	1	2	5	4	10	24	8	25	1.66667	3.16667	53.3494	40.531	#NULL!	#NULL!	1
3079	8	1	3	4	4	2	1	1	0	1	4	2	2	5	18	6	36	4.33333	3.5	32.5734	51.7143	#NULL!	#NULL!	#NULL!
3080	4	1	1	2	2	2	1	1	0	1	2	5	3	8	16	8	127	3.55556	3.16667	34.9246	37.6093	0.479452	1	9
3073	2	2	1	1	2	3	1	1	1	1	3	#NULL!	3	9	26	7	36	4.44444	3	30.7441	46.0627	#NULL!	#NULL!	2
3081	4	2	1	2	3	3	1	1	0	1	4	6	0	9	20	5	42	2.66667	4	38.5469	33.6144	#NULL!	#NULL!	#NULL!
3082	11	1	1	2	1	2	1	1	0	1	4	6	6	18	20	7	107	1	2.33333	56.8374	17.6173	6.8998	0	#NULL!
3086	6	2	1	2	3	2	1	1	0	3	3	1	3	#NULL!	27	1	41	#NULL!	1	27.4772	29.4895	0.808219	1	7
3087	1	2	1	2	2	3	2	1	0	3	4	4	8	6	28	6	43	1	4	47.8299	19.6182	#NULL!	#NULL!	#NULL!
3088	6	2	1	2	2	2	1	1	0	3	3	4	3	6	26	4	33	2	2	58.0193	17.791	#NULL!	#NULL!	10
3089	2	2	1	1	2	1	1	1	1	3	4	3	3	8	24	5	24	3.22222	2	23.2071	40.6815	31.8795	0	#NULL!
3090	11	2	2	1	3	2	1	1	0	1	4	5	4	7	30	7	50	2.88889	4	7.80042	52.2499	0.808219	#NULL!	#NULL!
3091	10	2	1	3	1	2	1	0	0	1	3	2	4	12	19	6	18	2.55556	2.33333	49.8493	49.4705	#NULL!	#NULL!	3
3092	4	2	1	3	3	3	1	1	0	1	4	6	0	11	22	4	93	2.33333	4.33333	39.7303	22.1662	15.3315	1	#NULL!
3093	3	1	2	1	3	1	2	0	0	3	2	4	3	16	4	2	18	2.88889	1.66667	57.6443	36.0918	2.89708	1	4
3094	4	2	1	2	4	4	1	1	0	1	3	6	2	14	3	5	21	1.88889	1	57.3546	34.5157	#NULL!	#NULL!	2
3095	3	2	1	3	2	4	3	1	1	3	3	6	1	21	4	3	16	1.33333	2.66667	54.4594	36.1149	7.76438	1	4
3096	4	3	1	1	3	1	2	1	0	3	4	5	0	23	11	3	12	1.66667	2	37.2408	33.5139	0.175342	1	#NULL!
3097	4	3	2	1	3	1	2	0	0	3	4	1	3	23	7	3	2	1.66667	1.5	25.3863	40.9935	0.0191781	0	#NULL!
3098	3	2	1	1	3	1	4	0	1	1	3	5	5	7	19	4	24	2	1.33333	53.4794	36.3939	10.725	1	7
3099	10	2	1	2	2	3	1	0	1	2	3	6	1	14	5	2	12	2.33333	1	58.8022	33.7161	15.0474	1	1
3100	2	1	1	2	2	1	1	1	0	1	4	6	4	15	18	6	0	3	1	59.764	27.3326	2.56106	0	#NULL!
3101	4	2	1	2	3	2	1	#NULL!	1	1	4	6	3	5	11	1	20	5	4	25.2966	33.8663	0.0986301	0	#NULL!
3102	12	3	1	1	2	2	1	1	1	3	3	5	4	12	30	8	122	2	5	18.7873	37.336	#NULL!	#NULL!	4
3105	11	2	1	2	1	4	1	1	0	1	3	3	9	5	30	6	#NULL!	2.66667	4	39.4921	25.6704	#NULL!	#NULL!	9
3106	10	1	1	4	2	3	1	0	0	3	2	5	2	6	6	6	10	2	1.33333	57.7565	36.878	9.39178	#NULL!	#NULL!
3107	5	1	3	4	2	3	1	1	0	1	3	6	0	13	15	3	7	2.375	3.33333	53.5992	41.6746	2.06027	0	3
3108	7	1	2	1	2	1	2	1	0	3	3	6	5	14	17	5	25	3.11111	3.33333	15.5644	42.3333	1.97808	1	8
3109	10	1	1	2	2	2	1	0	0	3	2	6	2	7	14	1	38	3.44444	1.5	52.1405	37.7472	3.54247	1	2
3110	1	3	1	1	2	4	2	1	1	3	4	5	7	5	23	5	0	2.33333	5	5.40549	62.0361	#NULL!	#NULL!	#NULL!
3112	2	2	2	1	1	1	2	1	0	2	2	6	5	#NULL!	22	6	8	1	2.33333	10.3125	31.4175	19.8959	0	#NULL!
3113	2	1	1	2	3	1	1	0	0	2	3	#NULL!	4	24	5	3	6	2.77778	2.83333	24.356	38.9289	#NULL!	#NULL!	4
3114	6	1	1	2	3	2	1	1	0	3	3	6	4	7	9	7	42	2.33333	1.5	54.0172	23.2426	3.14303	#NULL!	6
3115	10	1	1	2	2	2	3	0	0	3	2	3	5	10	24	4	71	2.44444	3.16667	37.0612	45.5898	8.32055	0	1
3116	3	2	1	1	3	2	2	0	1	3	3	5	3	11	12	4	17	2.55556	2.83333	21.11	42.2158	4.67397	0	3
3117	4	2	1	2	3	3	1	1	0	1	3	6	4	21	5	4	32	1	2.16667	46.0103	27.389	7.52055	1	6
3118	10	1	1	2	3	4	3	0	0	1	3	3	7	15	16	5	36	2.66667	3.33333	53.8554	20.4614	2.06575	1	10
3119	12	3	2	1	1	3	1	1	0	1	3	5	2	12	21	6	25	3.44444	4	11.3077	43.9465	17.8986	1	8
3120	6	1	1	2	3	3	1	1	0	3	2	6	2	10	18	3	33	2.11111	1.33333	48.4788	30.0403	#NULL!	#NULL!	8
3121	10	1	1	2	2	2	1	0	0	3	3	6	2	25	11	1	65	1	1	55.6183	30.1771	1.93699	1	2
3122	11	1	1	3	3	3	1	1	0	1	3	1	5	11	12	4	75	1.88889	2	54.6002	27.1827	#NULL!	#NULL!	3
3123	7	2	1	#NULL!	3	3	1	1	0	3	3	6	1	6	24	9	43	3.375	3.75	2.36624	54.629	27.3507	0	#NULL!
3124	7	2	2	1	2	1	2	1	0	3	4	3	3	22	9	3	43	#NULL!	#NULL!	42.6909	46.0528	14.4053	1	#NULL!
3125	10	1	1	3	2	3	1	0	0	3	4	1	5	7	14	6	58	3.22222	3.16667	43.4553	37.3895	2.64851	0	#NULL!
3126	4	2	2	3	4	3	1	1	1	3	4	6	2	21	7	6	49	1	1.33333	52.5678	36.648	0.0273973	#NULL!	#NULL!
3127	3	2	1	2	3	2	2	0	0	3	4	6	5	7	18	7	18	2.77778	1.66667	41.791	35.7719	#NULL!	#NULL!	#NULL!
3128	6	3	1	3	2	4	1	1	0	3	3	4	6	12	29	5	1	3.88889	4.83333	44.2673	30.5205	#NULL!	#NULL!	9
3129	3	2	1	2	3	3	2	0	0	3	3	5	3	14	26	5	19	3	5	37.0173	33.2909	0.526027	0	3
3130	6	2	1	2	3	2	3	1	0	3	4	3	3	9	16	2	38	3.33333	3	50.8987	33.5768	23.8575	1	#NULL!
3103	5	2	1	1	2	3	1	1	1	3	3	6	2	8	10	2	30	1.33333	2	52.7399	39.1357	#NULL!	#NULL!	3
3131	2	2	1	1	3	1	1	1	0	1	3	2	4	8	18	5	38	3.11111	#NULL!	48.9195	41.2181	#NULL!	#NULL!	#NULL!
3132	6	1	1	1	2	3	1	1	0	3	3	2	5	16	#NULL!	1	22	3.55556	#NULL!	47.5075	39.8986	#NULL!	#NULL!	#NULL!
3084	5	2	1	3	4	4	1	1	0	1	3	2	3	15	28	6	53	3	1.83333	20.6971	34.6798	17.9096	0	10
3133	2	2	1	2	2	1	1	0	0	1	2	2	7	5	16	2	16	5	4.5	56.3595	15.6723	#NULL!	#NULL!	7
3134	6	2	1	4	3	3	3	1	0	3	3	5	5	7	16	2	3	2.66667	2	55.5822	33.7598	6.86712	1	8
3135	10	1	1	2	2	2	3	0	0	1	3	1	3	18	27	6	59	3.77778	1.83333	30.1562	36.2182	#NULL!	#NULL!	8
3137	11	2	1	1	3	2	1	1	1	1	3	#NULL!	#NULL!	#NULL!	#NULL!	#NULL!	#NULL!	#NULL!	#NULL!	#NULL!	#NULL!	#NULL!	#NULL!	#NULL!
3139	6	2	1	3	2	3	1	1	1	3	3	1	5	15	21	7	57	3.11111	1	16.6218	40.7378	#NULL!	0	5
3138	2	2	1	1	2	1	1	1	1	3	3	6	3	7	6	3	21	1	1	61.9323	33.6794	#NULL!	#NULL!	3
3140	2	2	1	1	2	2	3	1	1	3	3	3	4	25	5	7	41	2.88889	2	53.8632	41.9023	24.3671	1	4
3141	6	2	2	3	2	1	2	1	0	1	3	3	1	17	19	3	36	1.125	1.33333	18.5426	37.5237	#NULL!	0	6
3142	6	3	3	2	2	2	1	1	0	3	4	3	3	#NULL!	8	6	3	2	1	26.6962	37.8096	38.9136	1	#NULL!
3144	6	2	1	2	3	4	1	1	0	3	3	6	0	5	8	7	7	2.33333	1	61.3529	30.9056	#NULL!	1	3
3145	4	2	1	2	3	3	1	1	0	3	2	5	0	10	0	3	43	1	3.66667	54.8398	38.3029	6.32329	1	3
3146	2	2	1	1	3	3	1	1	1	1	4	6	3	5	9	1	10	1.66667	2	43.6898	42.1256	28.9151	0	#NULL!
3147	1	2	1	1	2	1	1	0	1	3	4	1	8	17	13	4	36	3.33333	2.16667	36.4028	39.9899	#NULL!	#NULL!	#NULL!
3148	6	2	1	2	1	2	1	1	0	3	3	#NULL!	6	5	26	5	23	2.22222	1	31.0663	40.3476	#NULL!	#NULL!	10
3150	1	1	2	2	1	2	1	0	0	3	3	1	7	25	2	3	19	1.28571	2	52.8835	38.3258	#NULL!	#NULL!	1
3151	6	2	1	2	2	2	1	1	0	3	4	3	5	5	17	7	21	2.44444	3	54.295	30.3867	#NULL!	1	#NULL!
3143	2	2	1	2	3	4	1	1	0	3	2	3	7	11	11	4	32	3.33333	2	51.336	34.5864	17.9178	0	5
3152	4	3	1	1	2	2	1	1	1	1	4	6	5	9	5	3	72	2.22222	1	38.8077	37.7828	#NULL!	#NULL!	#NULL!
3153	2	2	1	2	2	3	1	1	0	1	3	3	5	15	30	2	67	1	2	50.1904	48.0653	33.9178	0	3
3154	6	1	1	2	3	2	2	1	0	3	4	4	3	10	17	3	0	3.11111	4	34.4874	46.3989	0.665753	1	#NULL!
3155	4	3	1	1	3	2	1	1	0	1	3	3	3	17	13	3	7	3.66667	2	55.1002	33.1196	#NULL!	#NULL!	6
3156	10	1	1	4	1	3	1	1	0	3	2	6	5	7	27	8	41	3.88889	4.33333	24.0094	37.9596	0.139726	0	#NULL!
3157	6	1	1	2	3	2	1	1	0	1	4	3	3	5	15	8	27	2.11111	1	56.4694	40.4876	#NULL!	#NULL!	#NULL!
3158	7	1	3	4	4	3	1	1	0	3	3	6	4	6	2	3	76	2.11111	2.66667	61.9323	33.6794	9.97808	1	3
3160	2	2	1	3	2	3	1	1	0	1	3	4	5	13	14	5	11	4.33333	2	52.998	29.1705	#NULL!	#NULL!	1
3161	2	1	1	2	3	4	1	1	0	1	3	4	9	15	20	7	101	3.77778	1.66667	20.6561	34.9413	#NULL!	#NULL!	7
3163	6	2	1	2	3	3	1	1	0	3	4	6	7	14	7	2	10	2.55556	2.66667	42.2995	34.5525	17.9315	#NULL!	#NULL!
3164	6	2	1	2	3	2	1	1	0	3	1	6	0	9	12	2	27	3.55556	3.33333	35.8454	41.9671	8.93151	1	#NULL!
3166	3	3	1	1	3	1	1	1	1	3	4	5	0	8	22	3	3	1.88889	3.66667	45.902	32.2221	1.63288	1	#NULL!
3165	2	1	3	2	2	1	1	0	1	1	3	4	5	14	7	0	20	1.88889	3.66667	61.9323	33.6794	#NULL!	#NULL!	5
3167	4	2	1	2	4	3	1	1	0	1	3	2	3	9	12	4	19	3	1.33333	51.0339	37.1415	1.01918	1	1
3168	6	2	1	2	3	2	1	0	0	3	3	6	3	7	12	4	1	1.77778	1	54.189	39.8957	1.93425	1	3
3169	1	2	2	1	2	1	1	1	1	3	4	3	7	13	8	6	21	1.44444	2.5	57.3683	40.6373	11.3016	1	#NULL!
3171	1	2	1	1	2	1	1	1	1	3	4	1	2	22	9	2	29	2.22222	2	34.8779	40.5749	#NULL!	#NULL!	#NULL!
3173	4	1	1	2	4	1	1	1	0	1	3	6	5	6	19	3	59	2.88889	1	42.4204	40.8117	#NULL!	#NULL!	8
3174	1	1	1	3	2	1	1	1	1	1	3	6	4	11	3	3	20	2	1.5	56.2874	37.5033	#NULL!	#NULL!	3
3172	5	2	3	2	3	3	1	1	0	1	4	6	4	5	9	7	8	1.44444	1	31.0953	32.1765	24.9342	1	#NULL!
3175	7	2	1	3	1	2	1	1	0	3	3	4	5	12	21	4	29	2	4	40.0383	40.0659	4.49041	1	5
3176	10	2	1	2	2	3	1	1	0	3	3	3	3	19	1	2	19	1.77778	1	58.8022	33.7161	3.51781	1	4
3177	4	2	1	3	2	2	2	1	0	3	3	6	1	15	0	2	31	2	1	61.9323	33.6794	0.0438356	0	0
3178	6	1	1	2	2	2	1	1	0	3	3	6	2	19	10	4	28	2	3.5	56.249	31.4126	3.03112	#NULL!	0
3179	4	2	2	#NULL!	2	1	1	1	0	1	4	6	0	15	#NULL!	#NULL!	#NULL!	#NULL!	#NULL!	#NULL!	#NULL!	#NULL!	#NULL!	#NULL!
3180	3	2	1	2	1	2	1	0	0	1	4	6	2	5	26	8	18	2	1	56.2186	30.0969	14.389	0	#NULL!
3181	1	2	2	1	2	1	1	1	1	3	4	6	0	22	16	3	29	2.33333	1.66667	15.822	33.1312	#NULL!	#NULL!	#NULL!
3182	1	2	2	1	2	1	1	1	1	3	4	1	5	5	26	3	80	#NULL!	4.33333	52.7578	21.6496	#NULL!	#NULL!	#NULL!
3183	1	1	1	1	4	1	2	1	1	1	4	2	7	12	23	7	80	3.44444	2.33333	21.4672	39.6763	11.3918	#NULL!	#NULL!
3184	9	2	2	1	3	1	1	1	1	1	4	6	3	7	23	7	36	3	2.5	51.3098	40.0888	#NULL!	#NULL!	#NULL!
3185	9	2	2	1	3	1	1	1	0	1	4	6	1	7	23	7	24	3	2.5	51.3098	40.0888	#NULL!	#NULL!	#NULL!
3186	8	3	2	1	1	3	1	1	0	3	4	6	3	14	10	2	24	2.77778	2	32.499	36.2084	#NULL!	#NULL!	#NULL!
3187	8	1	1	2	3	3	1	1	0	1	2	5	3	13	12	2	63	2	2	53.2558	30.0166	#NULL!	#NULL!	#NULL!
3188	8	2	1	2	3	1	1	1	0	1	1	3	1	10	18	4	36	3.33333	2	36.6814	37.2174	#NULL!	#NULL!	#NULL!
3189	11	2	1	2	1	4	1	1	0	1	4	6	2	#NULL!	23	6	146	1.66667	2.66667	55.0066	32.5615	#NULL!	#NULL!	#NULL!
3194	8	2	1	2	3	3	1	1	0	3	2	6	#NULL!	11	21	2	3	#NULL!	#NULL!	52.8336	42.8668	#NULL!	#NULL!	1
3191	2	2	2	3	2	3	1	0	1	3	4	6	9	9	29	4	33	1.77778	5	10.9169	37.3606	7.40548	1	#NULL!
3198	9	1	1	2	2	3	3	1	0	3	3	1	6	19	26	5	50	3	4.5	37.2122	28.4581	#NULL!	#NULL!	6
3199	3	3	1	3	3	2	1	#NULL!	0	2	4	6	1	#NULL!	7	1	23	1.33333	2	39.4527	32.605	21.3726	1	#NULL!
3193	2	2	2	1	2	3	2	1	0	2	4	6	2	23	19	0	5	1.66667	3	55.8902	44.2549	#NULL!	#NULL!	#NULL!
3200	11	3	1	3	2	3	1	1	1	1	4	5	2	#NULL!	19	3	39	1.66667	1	32.6426	38.8155	#NULL!	#NULL!	#NULL!
3201	12	2	1	1	3	2	1	1	1	3	3	6	4	21	4	0	83	2	1	59.4175	37.4666	#NULL!	#NULL!	2
3202	7	2	1	3	2	2	1	1	0	1	3	4	7	6	21	3	60	3.22222	4	24.778	46.3699	11.2853	1	3
3203	6	1	1	2	3	2	1	#NULL!	0	1	3	6	4	5	14	3	7	2	1	53.3304	32.6356	#NULL!	#NULL!	4
3195	2	2	1	2	3	3	3	0	0	1	3	1	8	9	11	0	26	2.22222	2	55.699	44.0449	#NULL!	#NULL!	4
3204	4	2	2	2	3	3	2	1	1	2	2	6	1	21	6	1	24	1	1	53.0962	33.924	#NULL!	#NULL!	2
3205	6	1	1	2	3	3	1	1	0	3	3	6	3	11	21	0	8	2.22222	1	41.5323	41.7797	0.0164384	0	5
3206	1	3	1	1	2	2	1	0	1	3	4	6	7	21	11	7	36	4.66667	1.5	19.3904	36.3199	#NULL!	#NULL!	#NULL!
3207	2	1	1	2	3	1	3	1	0	2	4	3	1	25	10	1	24	1.66667	2	55.2201	40.4908	#NULL!	#NULL!	#NULL!
3208	3	2	1	2	1	4	1	1	0	2	3	6	3	9	11	8	13	1.22222	1	58.285	30.7729	#NULL!	#NULL!	2
3209	1	1	1	1	2	2	1	1	1	3	2	6	4	14	11	4	21	3.77778	2.83333	42.9126	47.9614	8.57534	0	#NULL!
3210	1	1	1	2	2	2	1	1	1	3	2	6	6	18	14	3	1	2	1.5	43.6242	50.1362	6.01096	#NULL!	#NULL!
3211	2	2	2	1	2	1	2	1	1	1	3	6	3	12	30	9	21	2.22222	1.83333	21.7986	32.3154	#NULL!	#NULL!	4
3213	6	2	1	3	3	4	1	1	#NULL!	3	4	6	1	5	6	2	10	1.22222	1	53.968	31.3887	#NULL!	0	#NULL!
3214	1	3	1	1	3	1	1	1	0	3	4	1	8	13	24	5	15	1.11111	5	8.92669	41.3403	3.38914	1	#NULL!
3217	4	3	1	2	4	3	1	1	0	3	4	3	2	7	27	3	56	2.11111	2.5	51.6288	34.0907	#NULL!	#NULL!	#NULL!
3218	6	2	1	2	3	4	1	1	0	3	3	3	6	8	#NULL!	9	33	3.88889	3.33333	22.6526	37.2104	#NULL!	#NULL!	10
3219	11	1	1	2	3	3	1	1	0	1	4	6	2	25	4	5	138	1	1	58.1304	28.544	#NULL!	#NULL!	#NULL!
3220	7	1	1	2	2	1	1	1	0	3	2	6	4	7	20	8	30	2.66667	3.5	31.3001	34.6246	0.0246575	0	#NULL!
3221	9	2	1	3	2	1	1	1	1	3	3	4	6	9	12	6	95	1.55556	2.16667	30.525	33.3354	#NULL!	#NULL!	11
3222	7	2	2	1	3	1	1	1	0	3	3	3	0	25	#NULL!	6	31	1	1	21.3163	43.075	15.4274	0	#NULL!
3223	4	2	1	2	2	2	1	1	0	3	2	1	2	5	7	0	20	1	1	55.3076	33.9268	14.4274	0	#NULL!
3224	9	1	1	2	3	2	1	1	0	3	2	4	6	8	4	1	3	2	1.33333	59.6365	36.6672	#NULL!	#NULL!	5
3225	6	1	1	2	4	3	1	1	#NULL!	1	2	3	3	5	18	4	32	3.33333	2	54.6912	34.9367	#NULL!	#NULL!	6
3226	4	2	2	3	3	2	3	0	0	2	3	6	0	18	17	6	28	2.11111	1.66667	41.8624	28.7789	3.3482	0	1
3227	1	1	1	4	2	1	1	1	1	3	3	5	8	20	10	1	26	3.77778	2	22.0079	50.0521	#NULL!	#NULL!	7
3228	12	1	1	2	3	1	1	1	0	3	4	6	1	9	16	0	69	3.66667	2.5	48.1971	34.5535	8.61644	1	#NULL!
3229	11	3	1	1	4	1	1	1	1	1	4	6	5	9	10	4	66	3.33333	4	27.0996	44.8835	#NULL!	#NULL!	#NULL!
3230	9	3	1	1	2	1	3	1	1	3	4	6	1	10	7	1	26	2.22222	1.66667	33.9746	32.0511	#NULL!	#NULL!	#NULL!
3231	10	2	2	1	2	2	1	1	0	1	4	3	1	15	11	3	28	1.44444	1.83333	33.1203	46.7621	#NULL!	#NULL!	#NULL!
3232	6	2	1	2	3	4	1	1	0	3	2	4	4	5	13	4	1	2.55556	3.83333	34.8697	45.6273	19.9863	1	5
3233	5	1	2	#NULL!	3	3	1	0	0	3	3	5	5	20	18	1	34	1	3.5	37.3369	39.3946	#NULL!	#NULL!	8
3235	3	3	1	1	2	3	1	0	0	2	3	5	1	5	12	6	52	1.44444	3	45.5106	26.7632	#NULL!	#NULL!	5
3236	3	3	1	2	1	3	1	0	0	2	3	2	9	5	24	4	65	3.55556	1.66667	32.4509	31.8451	0.139726	0	9
3237	9	2	1	2	1	2	3	1	0	3	4	6	1	18	7	3	23	2	1	40.1772	38.3396	#NULL!	#NULL!	#NULL!
3238	4	2	1	1	4	2	3	1	1	3	2	6	1	17	14	3	15	1	3.5	46.4445	43.8978	1.97808	1	#NULL!
3239	6	2	1	2	4	3	1	1	0	3	3	6	4	18	7	5	34	2.22222	1.33333	36.0165	21.8103	0.230137	0	8
3240	4	2	1	2	3	4	1	#NULL!	0	3	2	6	4	7	16	6	15	1.88889	2.16667	37.506	48.1017	14.4466	1	2
3241	3	2	1	2	3	3	1	0	0	3	3	3	3	7	21	7	71	2.22222	3.66667	30.8647	35.8843	18.411	0	5
3242	3	2	1	2	2	3	1	1	0	1	3	3	1	5	16	2	28	1.77778	1.83333	43.2964	41.1471	23.4111	1	8
3243	6	2	1	2	2	4	1	1	0	3	3	4	2	20	23	5	27	1	1	55.4569	43.4887	28.4575	0	2
3244	4	2	1	2	4	4	1	0	0	3	4	6	4	6	6	5	11	2.22222	2.33333	52.3249	42.0901	0.167123	1	#NULL!
3246	6	2	1	2	3	4	1	1	0	3	3	6	4	5	2	6	37	3.66667	1	34.5204	36.7635	10.4603	1	8
3247	2	2	1	2	2	2	1	1	0	1	4	4	1	13	4	6	27	1.66667	1	59.3109	34.4928	16.6247	#NULL!	#NULL!
3250	4	2	1	2	2	2	1	1	0	3	4	6	4	7	19	4	46	2.22222	2	40.8304	28.4491	#NULL!	#NULL!	#NULL!
3251	7	2	2	1	2	1	2	1	0	3	3	3	4	9	23	4	2	2.66667	2.66667	38.3584	24.8943	2.90567	0	7
3252	8	1	1	2	3	3	1	1	0	1	2	5	0	8	16	0	65	2.77778	3.33333	54.8731	29.2242	#NULL!	#NULL!	8
3253	4	1	1	2	3	3	4	1	0	3	1	5	4	12	14	2	29	2	2	48.6444	36.3982	#NULL!	#NULL!	#NULL!
3254	5	2	1	2	1	4	1	1	0	4	3	5	2	19	14	0	47	1	3.83333	16.0353	30.1662	11.4412	1	12
3255	1	2	1	3	2	3	1	1	1	1	3	6	6	7	26	6	44	3.77778	3.16667	33.7587	37.4802	16.1726	1	9
3256	1	1	1	1	2	1	1	0	1	1	3	6	8	5	3	0	0	1.44444	1	57.4721	45.4197	#NULL!	#NULL!	1
3258	5	2	2	1	2	2	1	1	0	3	2	6	3	8	13	2	10	2.33333	2.83333	40.8837	44.5043	0.117808	0	#NULL!
3260	2	2	1	2	2	3	1	1	1	1	3	3	6	13	10	3	51	2	3.33333	19.7017	46.6086	#NULL!	#NULL!	8
3261	7	2	1	2	2	4	1	1	0	3	3	6	3	10	24	6	45	2	3.16667	53.2299	28.1918	9.27671	1	6
3263	6	1	1	2	1	4	1	0	0	2	3	3	5	7	16	5	13	3.44444	1	49.0772	51.2414	#NULL!	#NULL!	2
3264	4	3	1	2	1	3	1	1	1	1	3	1	3	8	19	3	24	1.44444	2.66667	49.9968	30.5474	#NULL!	#NULL!	9
3266	2	3	1	2	1	3	3	1	1	1	4	6	1	13	9	0	28	1	2	29.1543	43.7414	#NULL!	#NULL!	#NULL!
3267	1	3	2	1	2	3	1	0	1	3	4	6	2	23	3	3	9	1	1	59.8853	33.0905	#NULL!	#NULL!	#NULL!
3268	6	2	1	2	3	3	1	0	0	3	3	2	7	7	14	5	24	2.125	4	51.9237	33.364	0.580822	1	8
3270	6	2	1	2	3	4	1	1	0	3	2	3	3	7	5	3	9	2.33333	1	56.3706	40.1008	#NULL!	1	8
3272	5	1	1	2	3	3	1	1	0	4	3	6	3	17	2	3	22	1	2.33333	59.6365	36.6672	5.19178	1	2
3273	2	2	1	2	2	2	1	1	0	3	4	3	2	7	19	7	45	3.33333	3.5	37.3636	21.7909	#NULL!	#NULL!	#NULL!
3274	8	2	1	1	3	1	1	1	0	1	4	#NULL!	5	7	12	0	3	2.55556	2.66667	38.5868	43.3317	#NULL!	#NULL!	#NULL!
3275	9	3	1	1	2	1	1	1	1	3	3	5	4	8	14	2	19	2	2	33.887	42.7418	#NULL!	#NULL!	8
3276	2	1	1	4	2	2	1	1	0	1	3	3	7	6	27	7	#NULL!	5	5	28.9452	47.2162	#NULL!	#NULL!	11
3271	2	1	1	2	2	3	1	1	0	1	3	4	5	5	18	4	36	2.66667	3.83333	43.1842	24.2481	#NULL!	#NULL!	5
3279	7	1	1	3	2	3	1	1	0	3	3	5	3	12	11	2	35	1.88889	3.16667	58.8244	27.1482	#NULL!	#NULL!	3
3278	2	1	1	1	2	2	1	1	0	3	3	5	3	9	21	2	23	3.33333	2	61.2593	35.2388	#NULL!	#NULL!	1
3281	8	2	1	2	3	1	1	1	0	2	4	5	4	15	14	3	8	3	4	11.3061	33.8453	#NULL!	#NULL!	#NULL!
3282	6	1	1	2	3	2	1	0	1	3	4	6	3	5	21	6	23	2.33333	2.66667	46.8823	34.3262	1.44384	1	#NULL!
3283	9	3	2	1	2	2	2	1	0	1	2	3	3	13	7	5	27	1.22222	1	46.0713	32.3718	#NULL!	#NULL!	8
3286	6	1	1	2	2	3	1	1	0	3	3	6	2	13	11	5	3	2.33333	2.5	48.5952	40.5114	6.2137	#NULL!	3
3288	2	2	1	1	3	3	2	1	1	3	3	2	4	25	11	7	34	1.11111	2	28.7928	60.4631	#NULL!	#NULL!	6
3289	5	1	1	2	3	3	1	0	0	4	2	2	6	11	11	1	24	1.22222	3.33333	41.0147	25.1087	6.3589	0	10
3280	9	2	2	1	1	2	1	1	0	3	4	6	0	5	17	5	0	3.22222	2.5	50.5631	33.9906	#NULL!	#NULL!	#NULL!
3297	1	2	1	1	2	1	1	1	1	1	4	6	7	6	24	3	84	#NULL!	1	55.1043	18.1235	#NULL!	#NULL!	#NULL!
3298	7	2	1	2	3	3	2	1	0	1	3	5	3	6	11	4	18	3.33333	3.33333	55.4812	24.1577	#NULL!	#NULL!	4
3299	3	2	1	2	3	3	1	0	1	2	3	4	6	7	8	5	18	3	2.83333	57.0842	38.2965	17.7671	0	5
3300	3	2	1	1	3	1	2	1	0	3	4	4	1	13	14	3	18	1.77778	2.83333	38.735	37.4472	#NULL!	#NULL!	#NULL!
3302	10	2	1	3	2	3	2	0	0	3	2	6	3	18	10	7	79	2	1	37.9362	33.0998	12.8795	0	5
3303	6	2	1	2	2	3	1	0	0	1	3	2	7	9	24	6	68	2.88889	2.33333	46.5605	36.9252	4.30685	#NULL!	5
3304	2	3	1	1	2	2	2	1	0	3	4	5	4	21	6	7	4	3	2.33333	37.0592	42.1501	#NULL!	#NULL!	#NULL!
3305	10	1	1	2	2	1	1	0	0	1	3	1	6	8	14	6	51	1.88889	2.33333	39.5065	21.3793	2.29589	1	10
3306	3	2	1	1	3	2	4	0	0	1	3	6	3	17	3	6	22	2.44444	1.66667	48.6996	35.7572	0.115068	0	5
3307	7	2	1	2	2	2	1	1	0	2	3	6	1	9	13	2	11	1	2.33333	54.5763	31.9611	#NULL!	#NULL!	9
3308	5	3	1	2	3	3	1	1	1	3	3	6	1	11	1	1	33	2.33333	1.5	54.0598	34.9117	28.0466	1	2
3309	10	2	2	1	2	3	3	1	0	3	2	5	3	13	25	3	32	3.22222	4	22.6342	39.4692	#NULL!	#NULL!	10
3312	6	2	1	3	3	4	1	1	0	3	3	5	8	10	12	4	7	4	3.5	51.0378	33.1675	#NULL!	1	11
3313	8	1	1	2	3	2	2	1	1	3	#NULL!	6	5	10	7	4	31	2	2	45.4275	44.1742	#NULL!	#NULL!	#NULL!
3314	5	2	1	2	1	4	1	1	0	4	2	3	1	20	16	0	47	1.66667	2	42.9491	36.1851	5.04658	0	4
3315	9	2	1	1	2	1	1	1	1	3	3	5	4	12	9	4	34	2	1.16667	48.5905	34.6089	#NULL!	#NULL!	7
3316	3	2	1	2	3	4	3	0	0	3	3	6	3	23	22	0	3	2.33333	5	26.2607	25.4433	0.0849315	0	12
3317	5	2	2	3	1	3	1	1	1	1	3	4	1	7	17	4	70	1.11111	2.5	37.2888	44.6953	#NULL!	#NULL!	7
3319	7	2	3	4	4	4	3	1	0	3	2	4	3	9	21	9	90	4	1.83333	30.2727	29.081	5.50137	1	8
3320	6	1	1	2	4	1	1	1	0	3	3	6	1	#NULL!	#NULL!	#NULL!	#NULL!	#NULL!	#NULL!	#NULL!	#NULL!	#NULL!	#NULL!	1
3321	3	2	1	3	3	3	3	0	0	3	3	6	6	7	24	6	52	1	3.83333	41.305	35.7993	#NULL!	#NULL!	7
3322	3	2	1	3	3	3	1	0	0	3	3	6	4	5	29	4	8	1	2.5	45.4756	35.0089	0.284932	1	3
3325	6	2	1	2	3	3	1	1	1	3	3	4	2	8	13	5	29	2.33333	1	51.5673	44.8901	#NULL!	#NULL!	3
3326	6	3	1	4	2	2	1	1	0	3	4	4	10	8	26	7	20	4.88889	5	17.4715	34.1697	#NULL!	#NULL!	#NULL!
3327	3	1	1	2	3	3	3	0	0	3	2	6	4	7	12	2	8	2.11111	2.33333	50.6487	31.6324	#NULL!	#NULL!	3
3328	3	2	1	2	3	3	1	0	0	3	2	6	8	5	22	6	15	3.11111	3.5	36.674	36.4616	#NULL!	#NULL!	4
3329	3	2	1	1	3	3	4	0	1	1	3	2	1	5	7	4	20	1.66667	2.66667	44.635	31.8812	#NULL!	#NULL!	10
3330	4	2	1	1	3	2	1	1	1	1	4	6	6	14	3	4	56	#NULL!	1.66667	54.2401	36.6876	1.97808	1	#NULL!
3331	3	3	1	1	3	1	4	1	0	1	3	5	2	10	16	1	5	2.55556	2.66667	37.7391	24.8911	13.7452	1	8
3332	3	2	1	2	4	2	4	0	0	1	3	3	6	9	25	7	37	3.77778	3.66667	28.1008	42.736	9.48493	0	4
3333	12	2	1	2	2	3	1	1	1	1	3	6	0	25	1	0	49	1.44444	2.83333	59.5598	30.9161	19.0725	1	1
3334	3	2	1	2	3	4	3	#NULL!	0	3	3	6	3	25	12	0	13	1.88889	1	41.2447	35.5787	7.95616	0	5
3335	12	3	2	3	2	2	1	1	1	3	4	6	4	11	23	7	68	1	2.66667	35.8039	38.7904	#NULL!	#NULL!	#NULL!
3336	3	2	1	1	3	1	2	0	0	3	2	6	5	8	5	2	17	2	2.5	32.2958	48.4007	#NULL!	#NULL!	9
3337	3	1	3	1	2	3	1	1	0	1	3	4	7	11	11	2	12	1	1	59.3109	34.4928	#NULL!	#NULL!	5
3338	3	2	1	1	3	3	1	1	1	3	4	1	8	9	9	4	73	2.88889	1.16667	54.2138	31.1524	#NULL!	#NULL!	#NULL!
3323	5	2	1	3	3	1	1	1	0	3	3	5	1	#NULL!	6	3	49	2.5	1.33333	52.8536	41.1031	0.128767	0	7
3339	6	1	1	3	4	4	1	0	0	2	3	5	11	11	16	2	28	3.11111	2.5	43.9021	33.1438	#NULL!	0	10
3340	3	2	1	2	3	3	3	0	0	3	2	3	8	12	13	6	83	1.66667	3.66667	45.2501	28.6522	#NULL!	#NULL!	9
3341	8	2	1	2	3	2	3	0	0	3	3	6	3	#NULL!	9	0	0	1.33333	3.16667	52.4309	32.5811	#NULL!	#NULL!	#NULL!
3342	8	2	1	2	3	3	3	#NULL!	0	1	2	6	5	25	6	2	18	1	2	50.0914	36.4677	#NULL!	#NULL!	1
3343	1	2	1	1	2	3	1	1	1	3	3	6	5	7	14	4	70	3.44444	1.16667	43.539	27.8269	#NULL!	#NULL!	2
3344	4	2	1	4	3	3	1	1	0	1	3	2	5	8	#NULL!	4	31	3.11111	1	58.2605	35.922	9.85205	1	3
3345	1	2	1	1	2	2	2	0	1	2	3	6	8	9	7	1	12	1.22222	1	59.3876	40.2439	#NULL!	#NULL!	4
3346	3	2	1	2	3	3	1	0	0	1	3	3	6	9	18	3	64	1	1	48.5556	39.0058	#NULL!	#NULL!	5
3347	3	2	1	2	3	2	3	#NULL!	0	3	3	3	5	5	12	6	59	3.55556	2.83333	41.8965	29.5438	21.5041	1	7
3348	4	2	1	#NULL!	3	3	1	1	0	1	4	5	2	#NULL!	12	4	12	#NULL!	#NULL!	40.4298	49.146	#NULL!	#NULL!	#NULL!
3352	9	1	1	2	2	2	2	1	0	1	3	6	4	7	21	7	33	2.55556	4.66667	48.9142	35.9699	#NULL!	#NULL!	3
3354	3	2	1	2	3	3	1	0	0	3	3	6	4	11	20	8	128	2.55556	4.16667	43.0011	30.4363	0.126027	0	4
3355	4	2	2	1	3	3	2	1	0	1	2	5	2	5	19	0	0	2.11111	1	48.0989	40.3352	10.4603	1	2
3356	3	2	1	1	2	3	2	0	1	1	3	5	6	20	23	5	56	2	4.16667	56.9373	23.5793	2.50685	1	7
3353	9	2	2	1	2	4	2	1	0	2	3	4	2	17	16	4	14	2.44444	2.16667	42.4607	33.658	#NULL!	#NULL!	2
3357	5	2	1	3	4	2	1	1	1	4	3	3	6	9	21	4	27	2.33333	2	35.2303	17.2424	5.98082	0	9
3358	8	3	1	1	3	2	1	1	0	2	4	4	5	7	9	2	57	2.11111	3.66667	50.2764	39.9415	14.6053	#NULL!	#NULL!
3359	9	3	1	1	3	2	1	1	0	1	2	6	3	10	10	1	47	2	1	56.1952	35.3318	#NULL!	#NULL!	4
3361	8	2	2	1	4	3	1	1	0	3	3	6	9	7	12	4	17	4.55556	5	44.7556	40.8509	#NULL!	#NULL!	9
3365	8	3	1	2	2	3	1	1	0	2	4	6	1	9	13	3	0	2.11111	2	25.634	30.4727	#NULL!	1	#NULL!
3366	6	2	1	2	4	4	1	1	0	3	2	6	5	9	18	4	3	3.44444	2.5	49.7439	34.5869	#NULL!	#NULL!	7
3367	1	1	1	1	2	2	1	0	1	1	4	3	8	6	21	6	68	3.11111	4	28.0869	41.641	4.06301	0	#NULL!
3368	1	3	1	1	2	1	1	1	1	1	4	6	2	6	13	1	25	2.33333	1	40.7629	31.5352	16.937	1	#NULL!
3369	4	2	2	1	3	1	2	1	0	3	3	4	5	5	19	5	1	2.66667	2.16667	49.5612	49.454	#NULL!	#NULL!	5
3370	1	2	1	1	2	2	1	0	1	3	2	1	8	14	14	2	31	2	3.33333	14.9733	42.4809	12.6438	0	8
3371	9	2	2	1	2	2	2	1	0	1	3	6	5	5	17	4	23	1	1.5	50.5394	43.6461	#NULL!	#NULL!	2
3372	1	2	1	1	2	1	1	0	1	3	3	6	9	9	20	6	52	2.33333	5	35.7535	34.6553	#NULL!	#NULL!	4
3374	9	2	1	1	2	2	1	1	0	1	2	6	4	8	5	3	26	2	2	57.3764	37.1002	#NULL!	#NULL!	4
3375	9	1	1	1	2	1	1	1	0	3	3	3	4	9	8	3	66	1.33333	4	40.1467	41.8187	#NULL!	#NULL!	8
3376	9	3	1	1	2	2	1	1	0	1	3	6	4	8	6	2	41	2	2	48.4298	20.7047	#NULL!	#NULL!	2
3104	5	2	1	2	3	2	1	1	0	4	3	2	4	9	12	4	51	1.33333	1.33333	49.2887	38.1785	#NULL!	#NULL!	5
3377	9	3	1	1	3	1	1	1	0	3	3	2	3	13	7	1	0	2.66667	2.33333	20.9853	42.6974	#NULL!	#NULL!	12
3378	9	3	1	2	3	1	2	1	0	3	3	4	2	12	9	3	5	1.55556	1.33333	39.2417	41.9056	#NULL!	#NULL!	8
3379	12	2	2	1	2	2	1	1	1	3	3	5	2	14	3	3	14	1	1	53.163	28.7143	13.6192	#NULL!	5
3380	9	3	1	1	2	2	1	1	0	3	3	3	5	8	7	1	10	2	2	47.3591	31.8881	#NULL!	#NULL!	4
3381	9	3	2	1	2	1	1	1	1	3	3	6	3	11	15	3	13	2	2.66667	26.9558	36.6771	#NULL!	#NULL!	10
3382	3	2	3	2	3	1	4	0	0	1	3	2	9	6	27	7	47	2.33333	2.66667	25.2345	29.4865	#NULL!	#NULL!	9
3383	9	3	1	1	3	4	3	1	0	3	2	6	3	19	15	4	23	2	1.83333	20.7647	32.7027	#NULL!	#NULL!	8
3384	12	3	1	1	2	3	1	1	1	1	3	6	4	21	0	2	28	1.77778	1	37.9817	37.5357	31.1191	0	4
3385	9	3	2	1	3	1	2	0	0	2	2	3	4	6	17	2	0	2	3.66667	53.1652	37.3076	#NULL!	#NULL!	9
3386	3	1	1	2	2	1	3	0	0	3	3	6	5	6	25	4	28	2.77778	2.33333	50.7731	30.2304	#NULL!	#NULL!	7
3388	9	2	2	1	2	1	1	1	0	3	3	4	6	9	20	1	24	2	2	14.0323	41.906	#NULL!	#NULL!	8
3389	3	2	1	1	1	1	3	1	1	3	3	4	4	14	28	7	21	1.88889	4	23.629	29.7256	#NULL!	#NULL!	7
3390	12	2	1	1	2	2	1	1	1	1	4	4	2	25	0	1	37	1	1	61.9323	33.6794	29.0795	1	#NULL!
3391	12	1	1	2	3	1	1	1	0	1	3	6	4	17	25	3	111	3.88889	1	58.7173	14.2534	4.0137	0	9
3395	8	2	2	1	3	1	3	0	0	3	3	2	3	17	12	3	4	#NULL!	4	30.3484	39.5948	#NULL!	#NULL!	8
3396	8	2	2	2	3	2	1	1	1	3	4	4	3	5	11	2	1	2.66667	1.66667	23.4597	37.1324	#NULL!	#NULL!	#NULL!
3397	1	2	2	1	2	1	2	0	1	3	4	5	7	9	12	4	34	2.22222	1.33333	47.6884	33.7768	#NULL!	#NULL!	#NULL!
3398	9	2	1	3	3	1	1	1	0	3	3	5	4	8	25	5	19	2.44444	4	17.4792	41.0538	#NULL!	#NULL!	3
3400	9	2	1	3	2	2	1	1	0	1	3	6	4	14	18	5	34	2	1	41.6017	42.7607	#NULL!	#NULL!	2
3399	3	1	1	2	3	3	1	0	0	3	3	4	4	10	19	5	36	1	1.83333	44.6943	34.654	#NULL!	#NULL!	4
3401	9	2	2	1	3	1	1	1	1	3	3	6	4	14	20	5	31	2.55556	2	21.8222	42.3179	#NULL!	#NULL!	9
3402	9	1	2	1	3	2	3	1	0	3	3	6	6	16	2	3	0	2.33333	2	46.7127	37.6163	#NULL!	#NULL!	6
3403	8	1	1	1	1	2	1	#NULL!	0	2	3	6	6	6	#NULL!	6	261	2.88889	1.83333	59.1686	41.0433	#NULL!	#NULL!	4
3404	8	2	1	2	3	2	1	0	0	1	3	4	5	5	#NULL!	2	15	#NULL!	2	54.2401	36.6876	#NULL!	#NULL!	1
3409	8	1	1	2	3	3	1	#NULL!	0	2	4	6	5	5	6	6	24	#NULL!	1	61.6642	32.2777	#NULL!	#NULL!	#NULL!
3412	8	2	1	2	3	3	1	1	1	2	3	5	0	6	21	2	7	2.22222	2.5	43.2157	42.3416	#NULL!	#NULL!	4
3413	9	1	2	1	3	2	2	0	0	3	2	2	6	14	6	5	4	1.66667	2	15.6316	40.0714	#NULL!	#NULL!	7
3414	9	1	2	1	3	3	2	1	0	3	2	4	4	15	4	4	3	2	1	46.1678	36.0145	#NULL!	#NULL!	3
3415	1	1	1	1	2	1	1	0	1	3	4	6	12	7	13	4	15	2.33333	3.5	58.4464	33.7602	#NULL!	#NULL!	#NULL!
3416	3	1	1	2	3	2	3	0	1	3	3	6	6	10	10	3	3	2.22222	5	54.5281	40.9179	#NULL!	#NULL!	8
3418	4	1	1	2	2	1	1	1	0	#NULL!	3	6	6	6	24	6	44	#NULL!	2.83333	56.8459	33.739	0.0547945	0	2
3419	4	1	1	2	4	3	3	1	0	3	3	5	2	19	7	2	36	2.66667	1.33333	55.7617	34.3388	2.46301	1	3
3420	8	3	2	1	2	3	1	1	0	3	4	4	3	13	12	3	16	2.66667	2	14.9235	39.6881	#NULL!	#NULL!	#NULL!
3421	8	3	2	1	3	2	1	1	0	1	3	6	2	9	29	3	0	2.77778	2.33333	28.3831	30.0735	#NULL!	#NULL!	#NULL!
